# Supplementary material for: DNA barcoding Brooklyn (New York): A first assessment of biodiversity in Marine Park by citizen scientists
Source: PLoS One. 2018 Jul 18;13(7):e0199015. doi: 10.1371/journal.pone.0199015 (PMC6051577; doi:10.1371/journal.pone.0199015)
Supplement: S1 Table — (XLSX) [file pone.0199015.s001.xlsx]

## Sheet: all data
Phylum (Animals Only)	Class (Animals Only)	Order	Family	Genus	Species	Gene	Identity %	Unique Sequence? Yes/No	Sample Name	year collected	Species Status	Sequences
Arthropoda	Malacostraca	Decapoda	Ocypodidae	Celuca	pugilator	COI	95	N	KGF-012	2015	native	GGTACATTATCATTTTATCTTNGGAGCATGAGCTGGAATAGTAGGCACATCNTTAAGATNAATTATTCGAGNTGAGTTAAGTCANCATGGAAGATTAATTGGTAATGATNAAATNTACAAAGTAGTAGTCANGGNTCANGNNNTTGTAATAATTTTCTTTATAGTTATACCTANNATAATTGGAGGATTTGGAAATTGATTAGTTCCCTTAATATTAGGAGCACCTGATATAGCTTTTCCTNGAATAAATAATATAAGATTCTGACTTCTTCCCCCATCACTTTTTCTTCTTTTAACAAGGAGAATAGTAGAAAGAGGAGTTGGAACAGGATGAACTGTTTATCCACCATTAGCAGGTGNTATTGCTCATGCTGGTGCATCTGTTGATTTAGGAATTTT…
Arthropoda	Insecta	Hymenoptera	Formicidae	Aphaenogaster	rudis	COI	95	N	KHN-009	2015	native	TTATATCTGTGATTTAATGGTGGTGGTGGTATTTAATCATTCTAATGAGGGTCTAAGAAAAAATATATTTATGATTGTACGTTTAGAGGCTAATGCTTCTCAGATAATAAATATTAAGATAGTTAATCTTAAGATAGAAATTAAGGAACCAATGGAAGAAATGATGTTTCAGTTTAAAAAATTGTCAGGATAGTCTGAGTATCGTCGAGGTATTCCTCTTAATCCTAAAAAATGTTGAGGGAAGAAAGTTAGGTTTACTCCAATAAATATAGATATAAATTGAATATTTAAATAAAGAGGATTTAAGGTAAATCCAGAAATTAGAGGGAATCAATGAATAAAGCTTGCAATAATAGCAAAAACAGCTCCTATAGATAGGACATAATGAAAATGTGCAAC…
Arthropoda	Insecta	Hymenoptera	Formicidae	Tapinoma	sessile	COI	96	N	KFQ-019		N/A	CCTTAATACTTGGGGCCCCAGATATGGCTTACCCCCGAATAAATAACATAAGATTTTGATTACTACCCCCCTCTATCCTTTTACTAACTATTAGAAATTTTATTAGATCTGGGGTAGGAACTGGATGAACAGTTTATCCCCCTTTAGCATCTAATATTTATCATAATGGCCCTTCTGTAGATTTAGCTATTTTTTCCCTTCATATTGCTGGTATATCCTCAATTTTAGGGGCAATTAATTTTATTTCTACCATT
Arthropoda	Malacostraca	Decapoda	Octypidae	Celuca	pugilator	COI	97	N	KGF-006	2015	native	AATCATAAAGATATTGGTACAATATATTTTATCTTNGGAGCATGAGCTGGAATAGTAGGCACATCNTTAAGATTAATTATTCGAGNTGAGTTAAGTCAACATGGAAGATTAATTGGTAATGATTAAATNTNCAANGTAGTAGTCACGGNTCANNNNTTTGTAATAATTTTCTTTATAGTTATACCTATTATAATTGGAGGATTTGGAAATTGATTAGTTCCCTTAATATTAGGAGCACCTGATATAGCTTTTCCTCGAATAAATAATATAAGATTCTGACTTCTTCCCCCATCACTTTCTCTTCTTTTAACAAGGAGAATAGTAGAAAGAGGTGTTGGAACAGGATGAACTGTTTATCCTCCATTAGCAGCTGCTATTGCTCATGCTGGTGCATCTGTT…
Arthropoda	Insecta	Hymenoptera	Formicidae	Aphaenogaster	rudis	COI	97	N	KDW-007	2015	native	ATAGAGGGAATTTCATTATATCTGTGATTTAATGGTGGTGTGGTATTTAATCATTCTAATGAGGGTCTAAGAAAAAATATATTTATGATTGTACGTTTAGAGGCTAATGCTTCTCAGATAATAAATATTAAGATAGTTAATCTTAAGATAGAAATTAAGGAACCAATGGAAGAAATGATGTTTCAGTTTAAAAAATTGTCAGGATAGTCTGAGTATCGTCGAGGTATTCCTCTTAATCCTAAAAAATGTTGAGGGAAGAAAGTTAGGTTTACTCCAATAAATATAGATATAAATTGAATATTTAAATAAAGAGGATTTAAGGTAAATCCAGAAATTAGAGGGAATCAATGAATAAAGCTTGCAATAATAGCAAAAACAGCTCCTATAGATAGGACATAA…
Arthropoda	Insecta	Hemiptera	Aphidoidea	Uroleucon	sp.	COI	97	N	GQB-005	2014	unknown	CACTTAGAATTTTAATTCGTTTAGAATTAAGTCAAATTAATTCAATTATTAACAATAATCAATTATATAATGTCATTGTAACAATTCATGCTTTTATTATAATCTTTTTTATAACTATACCAATTGTAATTGGTGGTTTTGGAAATTGATTAATTCCTATAATAATAGGATGTCCTGATATATCATTTCCACGTTTAAATAATATTAGATTTTGATTATTACCTCCTTCATTAATAATAATAATTTGTAGTTTTTTAATCAATAATGGAACAGGAACAGGATGAACTATTTATCCACCTTTATCAAACAATATTGCACATAATAATATCTCAGTTGATTTAACAATTTTTTCATTACATTTAGCAGGAATTTCATCAATTTTAGGAGCAATTAATTTTA…
		Caryophyllales	Phytolaccaceae	Phytolacca	americana	rbcL	97	N	JQB-042	2014	native	CCCAGGATACTGATATCTTGGCAGCATTCCGAGTAACTCCTCAACCTGGAGTTCCATCAGAAGAAGCAGGGGCCGCAGTAGCTGCCGAATCTTCTACTGGTACATGGACAACTGTATGGACCGACGGACTTACCAGTCTTGATCGTTACAAAGGACGATGCTACCACATCGATCCCGTTGCTGGAGAAGACAATCAATATATTTGTTATGTAGCTTACCCCTTAGACCTTTTTGAAGAGGGTTCTGTTACTAACATGTTTACTTCCATTGTGGGTAATGTATTTGGATTCAAAGCCCTGCGTGCTCTACGTTTGGAGGATTTGCGAATCCCTATTGCTTATATAAAAACTTTCCAAGGACCGCCTCACGGTATCCAGGTTGAAAGAGACAAATTGAACA…
Arthropoda	Malacostraca	Amphipoda	Corophiidae	Leptocheirus	plumulosus	COI	98	N	KQB-016	2014	native	GCCAGTGGTCAACAAATCATAAAGATATTGGAACACTCTATTTTGTACTAGGTGCCTGAGCCGCAGTAGTGGGTACCTCACTTAGAGTAATTATTCGAACAGAATTAAGAGCCCCCGGATCATTAATTGGAGACGACCAAATTTATAACGTTATTGTTACCGCCCATGCTTTTGTAATAATTTTTTTTATAGTAATACCAATTATAATTGGAGGTTTTGGAAATTGACTAGTACCTTTAATGTTAGGGAGACCAGACATAGCTTTTCCTCGAATAAACAACATAAGATTTTGATTATTACCCCCCTCACTTACACTATTACTAGTAAGAGGTTTAGTAGAAAGAGGTGTGGGAACTGGATGAACTGTTTATCCCCCACTTAGAGCTACTATTGCCCATG…
Arthropoda	Insecta	Hymenoptera	Formicidae	Monomorium	sp.	COI	98	N	KFQ-017	2015	Introduced - common to southwest US	CTCATCTATAAGAATAATTATTCGATTAGAGTTAGGATCACCCGGATCTTTAATTAATAATGATCAAATTTTTAATTCTTTAATTACCAGGCATGCATTTATCATAATTTTCTTTATAGTTATACCTTTTATAATTGGAGGATTTGGAAACTTTTTAGTACCTCTTATACTTGGATCTCCTGATATAGCTTACCCACGTATAAATAATATAAGATTCTGACTCCTTCCCCCCTCATTAACTCTTCTTGTTATAAGAAGATTTATTAATTCAGGAGTAGGAACAGGATGAACAATTTATCCACCATTATCATCTAATATTTTTCATAGAGGAGCTTCAATTGACTTATCTATTTTTTCATTACATATTGCCGGTATATCTTCAATTTTAGGAGCAATTAA…
		Asterales	Asteraceae	Amorpha	sp.	rbcL	98	N	JQB-040	2014	native	CAGTATGTCACCACAAACAGAGACTAAAGCAAGTGTTGGGTTCAAAGCTGGTGTTAAAGATTATAAATTGACTTATGATACTCCTGAATATGAAACCAAAGATACTGATATCTTGGCAGCATTCCGAGTAACTCCTCAACCTGGAGTTCCACCTGAAGAAGCAGGGGCCGCGGTAGCTGCCGAATCTTCTACTGGTACATGGACAACTGTGTGGACCGATGGACTTACCAGTCTTGATCGTTACAAAGGACGATGCTACAACATCGAGCCTGTTCCTGGAGAAGAAAGTCAATTTATTGCTTATGTAGCTTATCCCTTAGACCTTTTTGAAGAAGGTTCTGTTACTAACATGTTTACTTCCATTGTAGGTAATGTATTTGGGTTCAAGGCCCTGCGCGC…
Arthropoda	Insecta	Diptera	Asiloidae	Efferia	aestuans	COI	99	N	GQB-015	2014	native	GGAGCATGAGCAGGAATAGTAGGAACATCCCTAAGACTATTAATCCGAGCAGAACTGGGTCACCCTGGAGCACTAATTGGTGATGACCAAATCTATAATGTAATCGTTACAGCCCATGCATTTATTATAATTTTCTTTATAGTTATGCCAATTATAATTGGAGGTTTTGGAAATTGACTAGTTCCCCTTATATTAGGAGCCCCAGATATAGCATTCCCTCGAATAAATAATATAAGATTCTGACTATTACCCCCTTCCCTAACACTTCTTATAGTAAGTAGAATAGTAGAAAATGGAGCAGGAACAGGTTGAACAGTTTACCCTCCTCTATCTGCAGGAATTGCTCATGGAGGAGCCTCAGTTGACTTAGCAATCTTTTCTCTTCATCTAGCAGGTGTT…
Arthropoda	Insecta	Lepidoptera	Yponomeutidae	Atteva	aurea	COI	99	N	QRY-003	2015	invasive - only feeds on ailanthus	GATCTGTTAAAAGTATAGTAATAGCTCCCGCTAAAACTGGTAAAGATAATAATAATAAAAGAGCAGTAATTCCTACAGCTCAAACAAATAAAGGTATTTGATCAAAATTTATACCATTACTTCGTATATTAATGATTGTAGTAATAAAATTAATAGCCCCTAAAATAGATGAAATTCCGGCTAAATGTAAAGAAAAAATAGCTAAATCAACTGAACTACCTCCGTGAGCAATATTAGATGATAAAGGTGGGTATACAGTTCATCCTGTACCTGCTCCATTTTCTACAATTCTTCTTGCAATTAATAAGGTAATAGAAGGTGGAAGTAGTCAAAAACTTATATTATTTATTCGAGGGAAAGCTATATCTGGAGCTCCTAATATTAATGGAACAAGTCAAT…
Arthropoda	Maxillopoda	Sessilia	Archaeobalanidae	Semibalanus	balanoides	COI	99	N	GQB-073	2014	native	TAATTTTTGGGGCTTGATCCGCTATAGTTGGAACTGCTCTTAGAATACTAATTCGTGCTGAACTAGGTCAGCCAGGAAGATTGATTGGTGACGATCAAATTTATAACGTTATTGTAACTGCTCATGCTTTTATTATAATTTTTTTTATAGTTATACCCATTATAATTGGTGGATTTGGAAATTGACTTTTACCACTGATATTAGGAGCTCCTGATATAGCTTTCCCTCGACTTAATAATATAAGTTTTTGATTATTGCCACCAGCTTTAATACTTCTAATTAGAGGTTCATTAGTTGAAGCAGGGGCTGGAACGGGTTGGACTGTCTACCCCCCTCTTTCAAGAAATATTGCGCATTCTGGAGCCTCTGTAGATCTTTCGATTTTTTCTCTCCATTTAG…
Arthropoda	Insecta	Hymenoptera	Formicidae	Tetramorium	caespitum	COI	99	N	KHN-007	2015	Introduced	CCTGTGGTTCATTAATTAATGACGACCAAGTATATAATTCCTTAGTAACAAGACATGCCCTTGTTATAATTTTCTTTATAGTAATGCCTTTTATAATTGGTGGATTTGGAAATTTTTTAGTTCCATTAATACTAGGAACTCCCGATATAGCCTACCCCCGTATAAATAACATAAGATTTTGACTTCTTCCACCCTCTATTAGATTATTATTGCTTAGAAGATTTATTAATCCGGGGGTAGGAACAGGATGAACTATCTATCCCCCATTAGCATCTAATATCTTTCATAGAGGCCCATCAATTGATCTATCAATTTTTTCTCTTCATATTGCAGGAATATCTTCTATTATAGGAGCAATTAATTTTATCGCTACTATTATAAACATACATCATAAAAAAT…
Arthropoda	Insecta	Hymenoptera	Formicidae	Tetramorium	caespitum	COI	99	N	KHN-003	2015	native	ATAATTATCCGACTTGAATTAAGTTCCTGTGGTTCATTAATTAATGACGACCAAGTATATAATTCCTTAGTAACAAGACATGCCCTTGTTATAATTTTCTTTATAGTAATGCCTTTTATAATTGGTGGATTTGGAAATTTTTTATTTCCATTAATACTAGGAACTCCCGATATAGCCTACCCCCGTATAAATAACATAAGATTTTGACTTCTTCCACCCTCTATTAGATTATTATTGCTTAGAAGATTTATTAATCCGGGGGTAGGAACAGGATGAACTATCTATCCCCCATTAGCATCTAATATCTTTCATAGAGGCCCATCAATTGATCTATCAATTTTTTCTCTTCATATTGCAGGAATATCTTCTATTATAGGAGCAATTAATTTTATCGCTACT…
Arthropoda	Insecta	Hymenoptera	Formicidae	Tetramorium	cf. caespitum	COI	99	N	KEY-002	2015	Introduced	ATTTCATTATATCTATGATTTAATGGGGGGTATATATTTAATCATTCTAAGGAGGAATTTAAGAAAAATACATTAATAATTTTTCGTTTTGCAGCTAAGGCTTCTCAAATAGCAAATATAAGTAATGAAATACTTAATATGGAAATAATAGAGCCAATTGAAGAAATTATGTTTCATGCTAAAAAAGAATCTGGGTAATCTGAGTATCGACGTGGCATTCCTCTTAATCCTAAAAAATGTTGGGGGAAAAATGTTAAATTTACACCTACAAATATAGATAAAAATTGAACGTTTAAATAAAATGGATTTAGCCTAAATCCAGTTATTAGGGGAAATCAGTGAATAAATCTTGCAATAATTGCAAATACGGCCCCTATAGATAATACATAATGAAAGTGT…
Arthropoda	Insecta	Hymenoptera	Formicidae	Tetramorium	cf. caespitum	COI	99	N	KFJ-018	2015	Introduced	AAAANTTGCAGGAATTTCATTATATCTATGATTTAATGGGGGGTATATATTTAATCATTCTAAGGAGGAATTTAAGAAAAATACATTAATAATTTTTCGTTTTGCAGCTAAGGCTTCTCAAATAGCAAATATAAGTAATGAAATACTTAATATGGAAATAATAGAGCCAATTGAAGAAATTATGTTTCATGCTAAAAAAGAATCTGGGTAATCTGAGTATCGACGTGGCATTCCTCTTAATCCTAAAAAATGTTGGGGGAAAAATGTTAAATTTACACCTACAAATATAGATAAAAATTGAACGTTTAAATAAAATGGATTTAGCCTAAATCCAGTTATTAGGGGAAATCAGTGAATAAATCTTGCAATAATTGCAAATACGGCCCCTATAGATAATAC…
Mollusca	Bivalvia	Mytiloida	Mytilidae	Geukensia	demissa	COI	99	N	Tracy2	2014	native	TTATACCCTTATTGATTGGAGCTTTTGGTAATTGATTAATTCCATTGTTTTTGGGGGCTATAGACTTGGTTTTCCCGCGAATTAATAATTTCAGATTTTGAATTTTACCCAGTGCTTTATATTTATTATTATTATCCGGTTATGTGGAAGACGGTGTGGGAGCAGGTTGAACTATTTATCCTCCTCTTTCTAGTTATTCTTTTCACAGTTCTCCTGCTATGGATTTAGCTATTTTGTCTTTACATTTAGCTGGTAGAGGATCATTAATGGGGGCTGTTAATTTTTTGACTTCTAATAAAAATTTGCCTGTAGAAGGGATAAAAGGTGAGCG
Arthropoda	Malacostraca	Amphipoda	Aoridae	Grandidierella	japonica	COI	99	N	KQB-018	2014	Introduced	CTTCGTTTTAGGTGCTTGGGCCAGTTTAGTCGGCACCTCACTAAGAATAATTATTCGAACCGAATTAAGAGGACCAGGAAACTTAATTGGAAACGATCAAATCTATAATGTCTCAGTAACAGCGCATGCTTTTGTAATAATTTTTTTTATAGTTATACCTATTATAATCGGGGGGTTTGGTAACTGACTAGTACCCCTAATACTAGGAAGACCGGATATAGCATTCCCCCGAATAAATAACATAAGATTTTGACTTTTACCTCCTTCTTTGACCCTGCTTTTAGTAAGAGGCTTAGTAGAAAGAGGAGTAGGAACAGGATGAACAGTGTACCCCCCATTAAGAGCAACCATCGCACACTCAGGGGGCTCAGTAGATTTAGCCATTTTTTCCCTTCATTT…
Mollusca	Gastropoda	Gastropoda	Nassariidae	Ilyanassa	obsoleta	COI	99	N	GQB-076	2014	native	TGGACAACCTGGAGCACTTCTTGGTGACGACCAACTTTATAACGTGATTGTGACAGCTCACGCTTTCGTAATAATTTTTTTCTTAGTAATACCAATAATGATTGGAGGGTTTGGTAATTGATTAGTTCCTTTAATACTAGGAGCTCCTGATATGGCTTTTCCTCGATTAAATAATATAAGATTCTGATTGCTTCCTCCTGCTTTACTTCTTTTATTGTCTTCAGCCGCAGTTGAAAGAGGAGTTGGGACTGGGTGAACTGTTTATCCACCTTTATCTGGTAATTTAGCTCATGCTGGTGGTTCAGTTGACTTAGCTATTTTTTCTTTGCATCTTGCAGGTGTATCTTCAATTCTAGGAGCTGTAAATTTTATTACAACTATTATTAATATACGATGACG…
Arthropoda	Malacostraca	Decapoda	Octypidae	Celuca	pugilator	COI	99	N	GQB-008	2014	native	GAGCATGAGCTGGAATAGTAGGCACATCCATTAAGATTAATTATTCGAGCTGAGTTAAGTCAACCTGGAAGATTAATTGGTAATGATCAAATCTACAATGTAGTAGTCACGGCTCACGCTTTTGTAATAATTTTCTTTATAGTTATACCTATTATAATTGGAGGATTTGGAAATTGATTAGTTCCCTTAATATTAGGAGCACCTGATATAGCTTTTCCTCGAATAAATAATATAAGATTCTGACTTCTTCCCCCATCACTTTCTCTCCTTTTAACAAGGAGAATAGTAGAAAGAGGTGTTGGAACAGGATGAACTGTTTATCCACCATTAGCAGCTGCTATTGCTCATGCTGGTGCATCTGTTGATCTAGGAATTTTTTCTCTCCATCTAGCAGGAGTA…
Arthropoda	Malacostraca	Decapoda	Octypidae	Celuca	pugilator	COI	99	N	KDW-002	2015	native	CCTTAAGATTAATTATTCGAGCTGAGTTAAGTCAACCTGGAAGATTAATTGGTAATGATCAAATCTACAATGTAGTAGTCACGGCTCACGCTTTTGTAATAATTTTCTTTATAGTTATACCTATTATAATTGGAGGATTTGGAAATTGATTAGTTCCCTTAATATTAGGAGCACCTGATATAGCTTTTCCTCGAATAAATAATATAAGATTCTGACTTCTTCCCCCATCACTTTCTCTTCTTTTAACAAGGAGAATAGTAGAAAGAGGTGTTGGAACAGGATGAACTGTTTATCCACCATTAGCAGCTGCTATTGCTCATGCTGGTGCATCTGTTGATCTAGGAATTTTTTCTCTCCATCTAGCAGGAGTATCATCGATTCTAGGAGCAGTAAATTTTA…
Arthropoda	Malacostraca	Decapoda	Octypidae	Celuca	pugilator	COI	99	N	KFJ-012	2015	native	TATATTTTATCTTTGGAGCATGAGCTGGAATAGTAGGCACATCCTTAAGATTAATTATTCGAGCTGAGTTAAGTCAACCTGGGAGATTAATTGGTAATGATCAAATCTACAATGTAGTAGTCACAGCTCACGCTTTTGTAATAATTTTCTTTATAGTTATACCTATTATAATTGGAGGATTTGGAAATTGATTAGTTCCCTTAATATTAGGAGCACCTGATATAGCTTTTCCTCGAATAAATAATATAAGATTCTGACTTCTTCCCCCATCACTTTCTCTTCTTTTAACAAGGAGAATAGTAGAAAGAGGTGTTGGAACAGGATGAACTGTTTATCCACCATTAGCAGCTGCTATTGCTCATGCTGGTGCATCTGTTGATCTAGGAATTTTTTCTCTCC…
Arthropoda	Malacostraca	Decapoda	Ocypodidae	Uca	pugilator	COI	99	N	GQB-009	2014	native	GAGTTAAGTCAACCTGGGAGATTAATTGGTAATGATCAAATCTACAATGTAGTAGTCACGGCTCACGCTTTTGTAATAATTTTCTTTATAGTTATACCTATTATAATTGGAGGATTTGGGAATTGATTAGTTCCTTTAATATTAGGAGCACCTGATATAGCTTTCCCTCGAATAAATAATATAAGATTCTGGCTTCTTCCCCCATCACTTTCTCTTCTTTTAACAAGGAGAATAGTAGAAAGAGGTGTTGGAACAGGATGAACTGTTTATCCACCATTAGCAGCTGCTATTGCTCATGCTGGTGCATCTGTTGATCTAGGAATTTTTTCTCTCCATCTAGCAGGAGTATCATCAATTCTAGGAGCAGTAAATTTTATAACTACAGTAATTAATATACGA…
Arthropoda	Insecta	Coleoptera	Cerambycidae	Tetraopes	sp.	COI	99	N	GQB-069	2014	native	TTATTAATTCGAACAGAATTAGGATCTCCAGGATCATTAATTGGAGATGATCAAATTTATAATTCCATTGTTACTGCTCATGCTTTCATTATAATTTTTTTTATAGTAATACCAATTATAATTGGAGGATTTGGAAATTGATTAGTTCCATTAATATTAGGAGCTCCTGATATAGCTTTTCCTCGAATAAACAATATAAGATTTTGATTATTACCACCCTCTTTAACACTATTAATTATAAGGAGAATTGTTGAAAATGGAGCAGGAACTGGATGAACAGTTTATCCACCTTTAGCTTCAAATATTGCTCACAGAGGTTCATCAGTAGATTTAGCTATTTTTAGTCTTCATTTAGCTGGTATTTCTTCAATTTTAGGAGCTGTAAATTTTATTACAACT…
Arthropoda	Insecta	Hymenoptera	Formicidae	Tetramorium	sp.	COI	99	N	KHN-008	2015	Introduced	TGCAGGAATTTCATTATATCTATGATTTAATGGGGGGTATATATTTAATCATTCTAAGGAGGAATTTAAGAAAAATACATTAATAATTTTTCGTTTTGCAGCTAAGGCTTCTCAAAATAGCAAATATAAGTAATGAAATACTTAATATGGAAATAATAGAGCCAATTGAAGAAATTATGTTTCATGCTAAAAAAGAATCTGGGTAATCTGAGTATCGACGTGGCATTCCTCTTAATCCTAAAAAATGTTGGGGGAAAAATGTTAAATTTACACCTACAAATATAGATAAAAATTGAACGTTTAAATAAAATGGATTTAGCCTAAATCCAGTTATTAGGGGAAATCAGTGAATAAATCTTGCAATAATTGCAAATACGGCCCCTATAGATAATACATAAT…
Arthropoda	Insecta	Hymenoptera	Formicidae	Monomorium	sp.	COI	99	N	KFQ-018	2015	Introduced - common to southwest US	TATTCTATACTTTATTTTAGCTATTTGATCAGGAATAATTGGCTCATCTATAAGAATAATTATTCGATTAGAGTTAGGATCACCCGGATCTTTAATTAATAATGATCAAATTTTTAATTCTTTAATTACCAGGCATGCATTTATCATAATTTTTTTTATAGTTATACCTTTTATAATTGGAGGATTTGGAAACTTTTTAGTACCTCTTATACTTGGATCTCCTGATATAGCTTACCCACGTATAAATAATATAAGATTCTGACTCCTTCCCCCCTCATTAACTCTTCTTGTTATAAGAAGATTTATTAATTCAGGAGTAGGAACAGGATGAACAATTTATCCACCATTATCATCTAATATTTTTCATAGAGGAGCTTCAATTGACTTATCTATTTTTTC…
Arthropoda	Insecta	Hymenoptera	Formicidae	Monomorium	sp.	COI	99	N	KHN-014	2015	Introduced - common to southwest US	TCATAATTTTCTTTATAGTTATACCTTTTATAATTGGAGGATTTGGAAACTTTTTAGTACCTCTTATACTTGGATCTCCTGATATAGCTTACCCACGTATAAATAATATAAGATTCTGACTCCTTCCCCCCTCATTAACTCTTCTTGTTATAAGAAGATTTATTAATTCAGGAGTAGGAACAGGATGAACAATTTATCCACCATTATCATCTAATATTTTTCATAGAGGAGCTTCAATTGACTTATCTATTTTTTCATTACATATTGCCGGTATATCTTCAATTTTAGGAGCAATTAATTTTATTTCAACAATTATAAATATACATCATAAAAATTTATCATTAGATAAAATTCCACTATTAGTATGATCTA
Arthropoda	Insecta	Hymenoptera	Formicidae	Solenopsis	sp.	COI	99	N	KHN-002	2015	N/A	TTATTATAAGAGAAAGAGGTAAAAAAGAAACCTTTGGCTCATTAGGTATAATTTATGCAATAATCGCTATTGGATTTTTAGGATTTATTGTTTGAGCACATCACATATTCACTATTGGCCTAGACGTTGATACCCGGGCTTATTTTACTTCAGCAACTATAATTATTGCAATCCCCACAGGAATTAAAATTTTTAGATGAATTTCAACCCTTCATGGAATAAAAATTAATTATAATCCCACACTTTGATGATCAATAGGATTTATTTTCTTATTCACTATAGGAGGTTTAACAGGAATCATACTCTCTAACTCTTCTATTGACATTATTCTTCATGACACATATTACGTTGTAGCCCATTTTCATTATGTTTTATCTATGGGAGCCGTATTCGCCATTA…
Arthropoda	Malacostraca	Amphipoda	Gammaridae	Gammarus	tigrinus	COI	99	N	KQB-020	2014	native	GTACAGAACTAAGGGCCCCAGGTAACTTAATTGGGGATGACCAATTATACAACGTCATAGTTACAGCCCACGCTTTTGTTATAATTTTCTTTATAGTTATACCTATTATAATCGGGGGATTTGGCAATTGACTGGTCCCTTTAATATTAGGTAGACCAGATATAGCTTTTCCACGAATGAACAATATAAGATTTTGACTTCTCCCTCCTTCTCTTACTCTTTTATTAATAAGAGGAATAGTTGAAAGAGGAGTGGGGACTGGTTGAACTGTCTATCCTCCCCTAGCAGCTACAGTAGCTCATAGGGGTGGAGCAGTAGATCTAGCCATCTTTTCCCTTCATTTAGCCGGAGCATCTTCTATTCTGGGAGCTATTAATTTTATGTCTACTGTTATCAATA…
Arthropoda	Insecta	Diptera	Dolichopodidae	Pelastoneurus	vagans	COI	99	N	KQB-014	2014	N/A	CGGAGCTTGAGCAGGAATAGTGGGTACATCCTTAAGTATTATTGTTCGGGCAGAATTAGGACATCCAGGAGCATTGATTGGAGACGACCAAATTTATAATGTAGTTGTTACAGCTCATGCTTTCATTATAATTTTCTTTATAGTAATACCTATCATAATCGGAGGATTTGGTAATTGATTAGTACCTTTAATACTTGGAGCTCCAGATATAGCCTTCCCTCGAATAAATAATATAAGATTCTGAATATTACCTCCTTCTTTAACCCTTTTATTAGCAAGTAGTATGGTAGAAAACGGAGCAGGAACAGGATGAACAGTTTATCCTCCTTTATCGGCAGGGATTGCTCATGGAGGAGCCTCAGTTGATCTAGCAATTTTTTCTTTACATTTAGCAGGTAT…
	Agaricomycetes	Agaricales	Crepidotaceae	Simocybe	serrulata	ITS	99	N	GQB-045	2014	unknown	GCTGATGCTGGTCTCTCCGGAGGCATGTGCTCGCTTGTCATCTTTATATCTCCACCTGTGCACACTTTGTAGAACTGGTAGAGCTTTTGTCTCCCTAGGGAGGATGTGGGACTGCTGTGCGTCTTTGCTATGCCGGCTTTCCTTGGGTTCTTTCCAGGGCTATGTTTTTTTCACATACACCTTTGAAATGTAAAAGAATGTATCACTAGGTCTTTGAACCTATAAAACAATATACAACTTTCAGCAACGGATCTCTTGGCTCTCGCATCGATGAAGAACGCAGCGAAATGCGATAAGTAATGTGAATTGCAGAATTCAGTGAATCATCGAATCTTTGAACGCATCTTGCGCTCCTTGGTATTCCGAGGAGCATGCCTGTTTGAGTGTCATTAAATTCTC…
		Caryophyllales	Phytolaccaceae	Phytolacca	americana	rbcL	99	N	HPB-017	2014	native	GTGTTGGATTTNNGCTGGTGTTAAAGATTACAAATTGAATTATTATACTCCTGAGTATAAACCCCAGGATACTGATATCTTGGCAGCATTCCGAGTAACTCCTCAACCTGGAGTTCCATCAGAAGAAGCAGGGGCCGCAGTAGCTGCCGAATCTTCTACTGGTACATGGACAACTGTATGGACCGACGGACTTACCAGTCTTGATCGTTACAAAGGACGATGCTACCACATCGATCCCGTTGCTGGAGAAGACAATCAATATATTTGTTATGTAGCTTACCCCTTAGACCTTTTTGAAGAGGGTTCTGTTACTAACATGTTTACTTCCATTGTGGGTAATGAATTTGGATTCANAGCCCTGCGTGCTCTACGTTTGGAGGATTTGCNAATCCCTATTGA…
		Asterales	Asteraceae	Iva	annua	rbcL	99	N	JQB-004	2014	native	GGATTCAAAGCTGGTGTTAAAGATTATAAATTGACTTATTATACTCCTGAATATGAAACCAAGGATACTGATATCTTGGCAGCATTTCGAGTAACTCCTCAACCTGGAGTTCCACCTGAAGAAGCAGGGGCGGCAGTAGCTGCCGAATCTTCTACTGGTACATGGACAACTGTATGGACCGACGGACTTACGAGCCTTGATCGTTACAAAGGCCGATGCTATGGACTTGAGCCTGTTCCTGGAGAAGACAATCAATATATTGCTTATGTAGCTTACCCATTAGACCTTTTTGAAGAAGGTTCTGTTACTAACATGTTTACTTCCATTGTAGGTAATGTATTTGGGTTCAAAGCCCTGCGTGCTCTACGTCTGGAAGATTTGCGAATCCCGACTGCGTAT…
		Poales	Poaceae	Dactylis	glomerata	rbcL	99	N	FPB-011	2014	introduced	GGATTTCAAGCTGGTGTTAAAGATTATAAATTGACTTACTACACCCCGGAGTATGAAACCAAGGATACTGATATCTTGGCAGCATTCCGAGTAACTCCTCAACCTGGGGTTCCGCCGGAAGAAGCAGGGGCTGCAGTAGCTGCCGAATCTTCTACTGGTACATGGACAACTGTTTGGACTGATGGACTTACCAGTCTTGATCGTTACAAAGGACGATGCTATCACATCGAGCCTGTTGCTGGGGAAGACAACCAATGGATCTGTTATGTAGCTTATCCATTAGATCTATTTGAAGAGGGTTCCGTTACTAACATGTTTACTTCCATTGTGGGTAACGTATTTGGTTTCAAAGCCCTACGTGCTCTACGTCTGGAGGATCTACGAATTCCCCCTGCTTAT…
		Fabales	Fabaceae	Strophostyles	leiosperma	rbcL	99	N	JQB-037	2014	unknown	TTGGGTTCAAAGCTGGTGTTAAAGATTATAAATTGACTTATTATACTCCTGACTATGAAACCAAAGATACTGATATCTTGGCAGCATTCCGAGTAACTCCTCAACCTGGAGTTCCACCTGAAGAAGCAGGTGCTGCGGTAGCCGCCGAATCTTCTACTGGTACATGGACAACTGTGTGGACCGATGGGCTTACCAGTCTTGATCGTTACAAAGGACGATGCTATAACATCGAACCGGTTGCTGGGGAAGAAAATCAATATATTGCTTACGTAGCTTATCCCTTAGACCTTTTTGAAGAAGGTTCTGTTACTAACATGTTTACTTCTATTGTCGGTAATGTATTTGGGTTCAAGGCACTGCGTGCTCTACGTCTGGAGGATTTGCGAATCCCAACCGCTT…
		Caryophyllales	Amaranthaceae	Blitum	petiolare	rbcL	99	N	QRY-005	2015	introduced	CGGCCAGTATGTCACCACAAACAGAGACTAAAGCAAGCGTTGGATTTAAAGCTGGTGTTAAAGATTACAAAGTTGACTTATTATACTCCTGAGTATGAAACCCAAGATACTGATATCTTGGCAGCATTCCGAGTAAGTCCTCAACCGGGAGTTCCACCCGAAGAAGCGGGGGCTGCAGTAGCTGCTGAATCTTCTACTGGTACATGGACAACTGTATGGACCGACGGACTTACCAGTCTTGATCGTTACAAAGGACGATGCTACCACATCGAGCCTGTTGCTGGAGAAGAAAATCAATATATTTGTTATGTAGCGTATCCCTTAGACCTTTTTGAAGAAGGTTCTGTTACTAACATGTTTACTTCCATTGTGGGTAACGTATTTGGGTTCAAAGCTCTG…
		Ulvales	Ulvaceae	Ulva	scandinavica	rbcL	99	N	GQB-021	2014	introduced	TAGCAGCATTCCGTATGACTCCTCAACCAGGAGTACCAGCAGAAGAAGCAGGGGCGGCTGTTGCTGCTGAATCATCAACAGGTACTTGGACAACTGTATGGACTGATGGTTTAACATCTTTAGATCGTTATAAAGGTCGTTGTTACGATATCGAACCATTAGGAGAAGATGATCAATATATTGCTTATATTGCTTACCCTTTAGACTTATTTGAAGAAGGGTCAGTTACAAACTTATTTACTTCAATTGTAGGTAACGTTTTTGGTTTTAAAGCTTTACGTGCTTTACGTTTAGAAGATTTACGTATTCCACCAGCTTATGTTAAAACATTCCAAGGTCCACCTCATGGTATTCAGGTTGAACGTGATAAATTAAACAAATATGGTCGTGGTTTATTAG…
		Asterales	Asteraceae	Rudbeckia	sp.	rbcL	99	N	HPB-028	2014	native	ACTCCTGAATATGAAACCAAGGATACTGATATCTTGGCAGCATTTCGAGTAACTCCTCAACCAGGAGTTCCGCCTGAAGAAGCAGGGGCCGCAGTAGCTGCCGAATCTTCTACTGGTACATGGACAACTGTATGGACCGATGGACTTACGAGCCTTGATCGTTACAAAGGCCGATGCTATGGAATCGAGCCTGTTCCTGGAGAAGACAATCAATTTATTGCTTATGTAGCTTACCCATTAGACCTTTTTGAAGAAGGTTCTGTTACTAACATGTTTACTTCCATTGTAGGTAATGTATTTGGGTTCAAAGCCCTGCGTGCTCTACGTCTGGAAGATTTGCGAATCCCAACTGCGTATGTTAAAACTTTCGACGGTCCGCCTCACGGTATCCAAGTTGAG…
		Fabales	Fabaceae	Melilotus	sp.	rbcL	99	N	JQB-035	2014	introduced	TTGGGTTCAAAGCTGGTGTTAAAGATTATAAATTGACTTATTATACTCCTGACTATGAAACCAAAGATACTGATATCTTGGCAGCATTCCGAGTAAGTCCTCAACCTGGAGTTCCGCCTGAAGAAGCAGGTGCAGCGGTAGCTGCCGAATCTTCCACTGGGACATGGACAACTGTGTGGACCGATGGACTTACCAGTCTTGATCGTTATAAAGGACGCTGCTACCACATCGAGCCTGTTGCTGGCGAAGATAATCAATTTATTGCTTATGTAGCTTATCCCTTAGACCTTTTTGAAGAAGGTTCTGTTACTAACATGTTTACCTCCATTGTAGGTAATGTATTTGGGTTCAAGGCCTTGCGCGCTCTACGTCTGGAAGATTTGCGAATCCCAGTTGCTT…
		Lamiales	Scrophulariaceae	Buddleja	sp.	rbcL	99	N	GQB-055	2014	unknown	GGTGTTAAAGAGTACAAATTGACTTATTATACTCCTGAATACGAAACCAAAGATACTGATATCTTGGCAGCATTCCGAGTAACTCCTCAACCTGGAGTTCCGCCTGAAGAAGCAGGGGCCGCGGTAGCTGCCGAATCTTCTACTGGTACATGGACAACTGTGTGGACCGATGGACTTACGAACCTTGATCGTTACAAAGGGCGATGCTACCACATCGAGCCGGTTCCTGGAGAAACAGATCAATATATCTGTTATGTAGCTTACCCTTTAGACCTTTTTGAAGAAGGTTCTGTTACTAACATGTTTACTTCCATTGTAGGAAATGTATTTGGATTCAAAGCCCTGCGTGCTCTACGTCTGGAAGATCTGCGAATCCCTCCTGCTTATGTTAAAACTTTC…
		Malpighiales	Salicaceae	Populus	sp.	rbcL	99	N	GQB-052	2014	introduced	TACTCCTGAGTATGAAACCAAAGATACTGATATCTTGGCAGCATTCCGAGTAACTCCTCAACCTGGAGTTCCGCCCGAGGAAGCAGGGGCCGCAGTAGCTGCTGAATCTTCTACTGGTACATGGACAACTGTGTGGACCGACGGGCTTACCAGTCTTGATCGTTATAAGGGACGATGCTACGACATCGAGCCCGTTGCTGGAGAAGAAAATCAATTTATTGCTTATGTAGCTTACCCCTTAGACCTTTTTGAAGAAGGTTCTGTTACTAACATGTTTACTTCCATTGTGGGTAATGTATTTGGGTTCAAAGCCCTACGCGCTCTACGTCTGGAGGATTTGCGAATTCCTCCTGCTTATGTTAAAACTTTTCAAGGCCCACCTCATGGTATCCAAGTTGA…
		Poales	Poaceae	Phragmites	sp.	rbcL	99	N	GQB-039	2014	invasive	AGTACGAAACCAAGGATACTGATATCTTAGGCAGCATTCCGAGTAACTCCTCAGCCCGGGGTTCCGGCTGAAGAAGCAGGGGCTGCAGTAGCTGCGGAATCTTCTACTGGTACATGGACAACTGTTTGGACTGATGGACTTACCAGTCTTGATCGTTACAAAGGACGATGCTATCACATCGAGCCCGTTCCTGGGGACGAGGGTCAATATATCTGTTATGTAGCTTATCCATTAGACCTATTTGAAGAGGGTTCTGTTACTAACATGTTTACTTCCATTGTAGGTAACGTATTTGGTTTCAAAGCCCTACGCGCTCTACGTTTGGAGGATCTACGAATTCCTCCTACTTATTCAAAAACTTTCCAAGGTCCGCCTCATGGTATCCAAGTTGAAAGGGAT…
		Rosales	Rosaceae	Prunus	sp.	rbcL	99	N	KGF-007	2015	introduced	CGGCCAGTATGTCACCACAAACAGAGACTAAAGCAAGTGTTGGATTCAAAGCTGGTGTTAAAGATTATAAATTGACTTATTATACTCCTGACTATGAAACCAAAGATACTGATATCTTGGCAGCATTTCGAGTAACTCCTCAACCTGGAGTTCCACCTGAAGAAGCAGGGGCAGCGGTAGCTGCTGAATCTTCTACTGGTACATGGACAACTGTATGGACTGACGGGCTTACTAGTCTTGATCGTTACAAAGGTCGATGCTACCACATCGAGCCCGTTGCTGGAGAAGAAAGTCAATTTATTGCTTATGTAGCTTACCCCTTAGACCTTTTTGAAGAGGGTTCTGTTACTAACATGTTTACTTCCATTGTAGGTAATGTGTTTGGGTTCAAGGCCCTGC…
		Poales	Poaceae	Spartina	sp.	rbcL	99	N	GQB-040	2014	unknown	ACTTACTACACCCCGGAATACGAAACCAAGGATACTGATATCTTGGCAGCATTTCGAGTAACTCCTCAGCCCGGGGTTCCGCCTGAAGAAGCAGGGGCTGCAGTAGCTGCGGAATCTTCTACTGGTACATGGACAACTGTTTGGACTGATGGACTTACCAGTCTTGATCGTTACAAAGGACGATGCTATCACATCGAACCCGTTCCTGGGGAAGACAGTCAATATATCTGTTATATAGCTTATCCGTTAGATCTATTTGAAGAGGGTTCTGTTACTAACATGTTTACTTCCATTGTGGGTAACGTATTTGGTTTCAAAGCCCTACGCGCTCTACGTTTGGAGGATCTACGAATTCCTGCTGCTTATGCAAAAACTTTCCAAGGTCCGCCTCATGGTATC…
		Gentianales	Asclepiadaceae	Asclepias	syriaca	rbcL	99	N	FPB-012	2014	native	AGCCGGTGTTAAAGAGTACAAATTGACTTATTATACTCCTGAATACGAAACAAAAGATACTGATATCTTGGCAGCATTCCGAGTAACTCCTCAACCCGGAGTTCCACCTGAAGAAGCAGGGGCCGCGGTAGCTGCCGAATCTTCTACTGGTACATGGACAACTGTTTGGACCGATGGACTTACTAGCCTTGACCGTTACAAAGGGCGATGCTACCACATCGAGGCCGTTCCTGGAGAAGAAGATCAATTTATTGCTTATGTAGCTTACCCTTTAGACCTTTTTGAAGAAGGTTCTGTTACTAACATGCTTACTTCCATTGTAGGTAATGTATTTGGGTTCAAAGCCCTACGCGCTCTACGTCTGGAAGATTTGCGAATCCCTCAGGCTTATATTAAAAC…
		Asterales	Asteraceae	Heterotheca	villosa	rbcL	99	N	KGF-004	2015	unknown	AAAAAGNNCGCCAGTATGTCACCACAAACAGAGACTAAAGCAAGTGTTGGATTCAAAGCTGGTGTTAAAGATTATAAATTGACTTATTATACTCCTGACTATGAAACCAAGGATACTGATATCTTGGCAGCATTTCGAGTAACTCCTCAACCAGGAGTTCCGCCTGAAGAAGCAGGGGCCGCAGTAGCTGCCGAATCTTCTACTGGTACATGGACAACTGTGTGGACCGATGGACTTACGAGCCTTGATCGTTACAAAGGGCGATGCTATGGAATCGAGCCTGTTCCTGGAGAAGAAAATCAATTTATTGCTTATGTAGCTTACCCATTAGACCTTTTTGAAGAAGGTTCTGTTACTAATATGTTTACTTCCATTGTAGGTAATGTATTTGGGTTCAAA…
Arthropoda	Insecta	Lepidoptera	Noctuidae	Schinia	sp.	COI	99.6	N	KDW-012	2015	native	TAATTGGAGATGATCAAATTTATAATACTATTGTAACAGCGCATGCTTTTATTATAATTTTTTTTATAGTTATACCAATTATAATCGGAGGATTTGGAAATTGATTAGTACCTTTAATATTAGGAGCCCCAGATATAGCCTTTCCTCGAATAAATAATATAAGTTTTTGACTTTTACCCCCCTCTTTAACATTATTAATCTCTAGAAGAATTGTAGAAAATGGAGCAGGAACAGGATGAACAGTTTATCCCCCACTTTCATCTAATATTGCCCATGGGGGCAGTTCTGTAGATTTAGCTATTTTTTCTTTACATTTAGCAGGAATTTCCTCTATTTTAGGAGCTATTAATTTTATTACAACAATTATTAACATACGATTAAATAATTTATCTTTTGATC…
		Poales	Poaceae	Phragmites	australis	rbcL	99.9	N	KGF-013	2015	invasive	TTGTAAAACNGACGGCCAGTATGTCACCACAAACAGAGACTAAAGCAAGTGTTGGATTTAAAGCCGGTGTTAAGGATTATAAATTGACTTACTACACCCCGGAGTACGAAACCAAGGATACTGATATCTTGGCAGCATTCCGAGTAACTCCTCAGCCCGGGGTTCCGGCTGAAGAAGCAGGGGCTGCAGTAGCTGCGGAATCTTCTACTGGTACATGGACAACTGTTTGGACTGATGGACTTACCAGTCTTGATCGTTACAAAGGACGATGCTATCACATCGAGCCCGTTCCTGGGGACGAGGGTCAATATATCTGTTATGTAGCTTATCCATTAGACCTATTTGAAGAGGGTTCTGTTACTAACATGTTTACTTCCATTGTAGGTAACGTATTTGGTT…
Arthropoda	Insecta	Coleoptera	Coccinellidae	Harmonia	axyridis	COI	100	N	GQB-068	2014	Introduced	ATTTGGAATATGGGCAGGAATAGTAGGAACATCGTTAAGTATTTTAATTCGGTTAGAATTAGGAACTAGAGGAAGATTAATTGGAAACGACCAAATTTATAATATAATTGTTACAGCTCATGCTTTCATTATAATTTTCTTTATAGTAATACCTATTATAATTGGGGGTTTTGGAAATTGATTAGTTCCTTTAATAATTGGAGCTCCTGATATAGCATTTCCACGATTAAATAACATAAGATTTTGACTTTTACCCCCTGCTTTAACTCTTTTAATTTTAAGAACAATCGTAGAAATAGGGGCAGGAACAGGATGAACTGTTTACCCTCCTCTTTCTTCTAATTTAACACATAATGGGCCTTCAGTAGATTTAGTGATTTTTAGTTTACATTTAGCAGG…
Arthropoda	Insecta	Hymenoptera	Formicidae	Tetramorium	caespitum	COI	100	N	KFQ-015		Introduced	CTTGAATTAAGTTCCTGTGGTTCATTAATTAATGACGACCAAGTATATAATTCCTTAGTAACAAGACATGCCCTTGTTATAATTTTCTTTATAGTAATGCCTTTTATAATTGGTGGATTTGGAAATTTTTTAGTTCCATTAATACTAGGAACTCCCGATATAGCCTACCCCCGTATAAATAACATAAGATTTTGACTTCTACCACCCTCTATTAGATTATTATTGCTTAGAAGATTTATTAATCCGGGGGTAGGAACAGGATGAACTATCTATCCCCCATTAGCATCTAATATCTTTCATAGAGGCCCATCAATTGATCTATCAATTTTTTCTCTTCATATTGCAGGAATATCTTCTATTATAGGTGCAATTAATTTTATCGCTACTATTATAAACATA…
Arthropoda	Insecta	Hymenoptera	Formicidae	Tetramorium	caespitum	COI	100	N	KFJ-019		Introduced	TGAATTAAGTTCCTGTGGTTCATTAATTAATGACGACCAAGTATATAATTCCTTAGTAACAAGACATGCCCTTGTTATAATTTTCTTTATAGTAATGCCTTTTATAATTGGTGGATTTGGAAATTTTTTAGTTCCATTAATACTAGGAACTCCCGATATAGCCTACCCCCGTATAAATAACATAAGATTTTGACTTCTACCACCCTCTATTAGATTATTATTGCTTAGAAGATTTATTAATCCGGGGGTAGGAACAGGATGAACTATCTATCCCCCATTAGCATCTAATATCTTTCATAGAGGCCCATCAATTGATCTATCAATTTTTTCTCTTCATATTGCAGGAATATCTTCTATTATAGGTGCAATTAATTTTATCGCTACTATTATAAACATACA…
Arthropoda	Insecta	Hymenoptera	Formicidae	Tetramorium	caespitum	COI	100	N	KHN-006_2		Introduced	TGGTTCATTAATTAATGACGACCAAGTATATAATTCCTTAGTAACAAGACATGCCCTTGTTATAATTTTCTTTATAGTAATGCCTTTTATAATTGGTGGATTTGGAAATTTTTTAGTTCCATTAATACTAGGAACTCCCGATATAGCCTACCCCCGTATAAATAACATAAGATTTTGACTTCTACCACCCTCTATTAGATTATTATTGCTTAGAAGATTTATTAATCCGGGGGTAGGAACAGGATGAACTATCTATCCCCCATTAGCATCTAATATCTTTCATAGAGGCCCATCAATTGATCTATCAATTTTTTCTCTTCATATTGCAGGAATATCTTCTATTATAGGTGCAATTAATTTTATCGCTACTATTATAAACATACATCATAAAAAATTAAC…
Arthropoda	Insecta	Lepidoptera	Hesperiidae	Atalopedes	campestris	COI	100	N	GQB-066	2014	native	TATTTTTGGTATTTGAGCCGGAATATTAGGAACTTCTTTAAGATTATTAATTCGAACAGAACTAGGTAATCCTGGATCTTTAATTGGAGATGATCAAATTTATAATACTATCGTTACAGCTCATGCTTTTATTATAATTTTTTTTATAGTAATACCAATTATAATTGGAGGATTTGGAAATTGATTAGTACCATTAATATTAGGAGCCCCTGATATAGCTTTCCCACGAATAAATAACATAAGATTTTGAATATTACCTCCTTCATTAACATTATTAATTTCAAGAAGAATTGTAGAAAATGGAGCAGGAACAGGATGAACTGTTTATCCTCCTTTATCCTCAAACATTGCTCATCAAGGATCTTCTGTTGATTTAGCTATTTTTTCTCTTCATTTAGC…
Arthropoda	Insecta	Diptera	Dolichopodidae	can't be determined	can't be determined	COI	100	N	KQB-021	2014	N/A	ATATTTTATTTTTGGTGCTTGAGCAGGAATAGTAGGAACATCCCTAAGAATTATCATTCGAGCTGAACTAGGACACCCAGGCGCATTAATTGGGAATGATCAAATTTATAATGTAATTGTAACAGCTCACGCATTTGTTATAATTTTCTTTATAGTAATACCTATTATAATTGGAGGGTTCGGAAATTGACTTGTACCCTTAATATTAGGGGCCCCTGATATAGCTTTCCCTCGAATAAACAATATAAGTTTCTGAATACTACCCCCGTCTCTCACTCTTCTTCTTGCTAGAAGAATAGTAGAAAATGGTGCAGGAACAGGATGAACTGTTTATCCTCCCTTATCAGCAGGTATTGCCCATGGAGGAGCCTCAGTTGATTTAGCTATTTTTTCCCTCCA…
Arthropoda	Insecta	Hymenoptera	Formicidae	Tetramorium	cf. caespitum	COI	100	N	KDK-012	2015	Introduced	TTGAAGAAATTATGTTTCATGCTAAAAAAGAATCTGGGTAATCTGAGTATCGACGTGGCATTCCTCTTAATCCTAAAAAATGTTGGGGGAAAAATGTTAAATTTACACCTACAAATATAGATAAAAATTGAACGTTTAAATAAAATGGATTTAGCCTAAATCCAGTTATTAGGGGAAATCAGTGAATAAATCTTGCAATAATTGCAAATACGGCCCCTATAGATAATACATAATGAAAGTGTGCAACAACATAATATGTATCATGTAAGATAATATCAATGGAAGAGTTGGCTAGTATAATTCCGGTTAACCCTCCCAAAGTAAATAAGAAAAGGAAGCCTATAGCTCATCATAAGCAGGGGTTATAATTGATTTTTATTCCGTGAAGGGTTGAAATTC…
Mollusca	Bivalvia	Mytiloida	Mytilidae	Geukensia	demissa	COI	100	N	KDW-010	2015	native	TTATACCCTTATTGATTGGAGCTTTTGGTAATTGATTAATTCCATTGTTTTTGGGGGCTATAGACTTGGTTTTCCCGCGAATTAATAATTTCAGATTTTGAATTTTACCTAGTGCTTTATATTTATTATTATTATCCGGTTATGTGGAAGACGGTGTGGGAGCAGGTTGAACTATTTATCCTCCTCTTTCTAGTTATTCTTTTCATAGTTCTCCTGCTATGGATTTAGCTATTTTGTCTTTACATTTAGCTGGTAGAGGGTCATTAATGGGGGCTGTTAATTTTTTGACTTCTAATAAAAATTTGCCTGTAGAAGGGATAAAAGGTGAGCGT
Chordata	Actinopterygii	Cyprinodontiformes	Fundulidae	Fundulus	heteroclitus	COI	100	N	KQB-011	2014	native	TGCATTTGTAATAATCTTTTTTATAGTTATGCCTATTATAATTGGTGGTTTTGGAAATTGACTAGTCCCTCTTATGATTGGTGCCCCAGACATAGCTTTTCCTCGAATAAATAATATAAGCTTCTGACTACTCCCACCCTCATTTTTACTTCTTTTAGCCTCTTCCGGTGTTGAAGCCGGGGCTGGTACAGGTTGAACAGTCTATCCCCCTCTAGCAGGTAATTTAGCTCATGCTGGGGCTTCTGTAGATTTAACTATTTTTTCCCTTCACTTAGCTGGTATTTCATCAATTTTAGGTGCTATTAATTTTATTACAACTATTATTAACATAAAACCTCCAGCTATCTCCCAATACCAAACCCCTCTGTTCGTCTGAGCTGTCTTA
Arthropoda	Insecta	Diptera	Syrphidae	Toxomerus	marginatus	COI	100	N	GQB-065	2014	native	TTTCTTATTTGGAGCTTGAGCTGGATTAGTTGGTACATCATTAAGTATTTTAATTCGTGCAGAACTTGGACATCCAGGTGCATTAATTGGAGATGATCAAATTTATAATGTAATCGTAACTGCTCATGCATTTGTAATAATTTTTTTTATAGTAATACCTATTATAATTGGAGGATTTGGAAATTGATTAGTTCCTTTAATATTAGGAGCTCCTGATATAGCATTTCCTCGAATAAATAATATAAGATTTTGATTATTACCTCCTTCATTAACATTATTATTAGTAAGTAGTATGGTTGAAAATGGAGCCGGAACAGGTTGAACAGTTTATCCTCCTCTTTCAGCTAATATTGCACATGGTGGAGCTTCAGTTGATTTAGCAATTTTTTCACTTCATTT…
Arthropoda	Insecta	Hymenoptera	Formicidae	Lasius	neoniger	COI	100	N	KFX-007	2015	unknown	GAATTAGGATCATCTAATTCATTGATTAACAATGATCAAATTTATAATTCTATAGTTACAAGACATGCATTCATTATAATTTTCTTTATAGTTATGCCTTTCATAATTGGAGGATTTGGAAATTTCCTTGTACCTTTAATATTAGGCTCACCTGATATAGCTTATCCACGTATAAACAATATGAGATTTTGACTTTTACCCCCCTCAATTTCTCTTCTTATTTTAAGAAATTTTATTAATGATGGTGTTGGGACAGGATGAACTGTTTATCCTCCTTTAGCTTCAAATATTTTCCATAATGGACCTTCAGTTGATTTAACTATTTTTTCCCTCCATATTGCGGGTATATCTTCAATTTTAGGAGCTATTAATTTTATTTCAACTATCTTAAATATACAT…
Arthropoda	Insecta	Hymenoptera	Formicidae	Nylanderia	parvula	COI	100	N	KHN-006_1		native	ATAATTATTCGTTTAGAATTAGGATCTCCAAATGCTTTAATTAATAATGATCAAATTTATAATTCCATAGTTACTAGACATGCTTTCATTATAATTTTCTTCATAGTAATGCCTTTTATAATTGGTGGATTCGGGAATTTTTTAGTTCCATTAATACTTGGGTCCCCTGATATAGCTTATCCCCGAATAAATAACATAAGATTTTGACTTTTACCCCCTTCCTTATCATTACTTTTATTAAGAAATTTTATTAATGATGGAGTCGGAACAGGTTGAACAGTTTATCCCCCTTTAGCATCTAATATTTTTCATAATGGCCCCTCAGTTGATCTTGCTATTTTTTCTTTACATATTGCTGGGATATCCTCAATTCTAGGGGCTATTAATTTTATTTCTACT…
Arthropoda	Malacostraca	Decapoda	Ocypodidae	Celuca	pugilator	COI	100	N	KDK-018	2015	native	TATATTTTATCTTTGGGGCATGAGCTGGAATAGTAGGCACATCCTTAAGATTAATTATTCGAGCTGAGTTAAGTCAACCTGGGAGATTAATTGGTAATGATCAAATCTACAATGTAGTAGTCACGGCTCACGCTTTTGTAATAATTTTCTTTATAGTTATACCTATTATAATTGGAGGATTTGGGAATTGATTAGTTCCTTTAATATTAGGAGCACCTGATATAGCTTTCCCTCGAATAAATAATATAAGATTCTGGCTTCTTCCCCCATCACTTTCTCTTCTTTTAACAAGGAGAATAGTAGAAAGAGGTGTTGGAACAGGATGAACTGTTTATCCACCATTAGCAGCTGCTATTGCTCATGCTGGTGCATCTGTTGATCTAGGAATTTTTTCTCTCC…
Arthropoda	Malacostraca	Decapoda	Ocypodidae	Uca	pugilator	COI	100	N	GQB-060	2014	native	TAAGATTAATTATTCGAGCTGAGTTAAGTCAACCTGGGAGATTAATTGGTAATGATCAAATCTACAATGTAGTAGTCACGGCTCACGCTTTTGTAATAATTTTCTTTATAGTTATACCTATTATAATTGGAGGATTTGGGAATTGATTAGTTCCTTTAATATTAGGAGCACCTGATATAGCTTTCCCTCGAATAAATAATATAAGATTCTGGCTTCTTCCCCCATCACTTTCTCTTCTTTTAACAAGGAGAATAGTAGAAAGAGGTGTTGGAACAGGATGAACTGTTTATCCACCATTAGCAGCTGCTATTGCTCATGCTGGTGCATCTGTTGATCTAGGAATTTTTTCTCTCCATCTAGCAGGAGTATCATCAATTCTAGGAGCAGTAAATTTTATAA…
Arthropoda	Malacostraca	Decapoda	Ocypodidae	Minuca	pugnax	COI	100	N	KDW-003	2015	native	ATTTTATTTTTGGTGCATGAGCAGGTATAGTAGGTACATCTTTAAGATTAATTATTCGAGCAGAGTTGAGTCAACCTGGAAGATTAATTGGTAATGACCAAATTTACAATGTAGTAGTAACGGCCCATGCCTTTGTAATAATTTTCTTTATAGTTATACCTATTATAATTGGGGGATTTGGAAACTGATTAGTCCCATTAATACTAGGAGCACCTGATATAGCATTTCCCCGTATAAATAATATAAGATTTTGACTTTTACCTCCATCACTTTCTCTTTTACTTACAAGAAGAATAGTAGAAAGAGGTGTAGGGACAGGATGAACAGTTTATCCACCTTTAGCTGCTGCTATTGCCCATGCAGGTGCATCAGTAGACTTAGGAATTTTCTCTCTCCATT…
Arthropoda	Insecta	Hymenoptera	Formicidae	Tapinoma	sessile	COI	100	N	KFJ-021		N/A	CCTTAATACTCGGGGCCCCAGATATAGCTTACCCCCGAATAAATAACATAAGATTTTGATTACTACCGCCCTCAATCCTTTTACTAACTATTAGAAATTTTATCAGATCTGGAGTAGGGACCGGATGAACAGTTTACCCGCCCCTAGCATCTAATATCTATCATAATGGACCTTCTGTAGATTTAGCTATTTTCTCCCTTCATATTGCTGGTATATCCTCAATTTTAGGGGCAATTAATTTTATTTCTA
Arthropoda	Malacostraca	Isopoda	Sphaeromatidae	Lekanesphaera	sp.	COI	100	N	KQB-019	2014	N/A	GTTACTGCCCATGCCTTTGTTATGATCTTCTTTATAGTAATACCTGTAATAATTGGAGGGTTTGGAAACTGGCTGGTCCCATTGATATTAGGGGCTCCAGACATGGCATTCCCTCGTATAAATAATATAAGGTTCTGGCTCTTACCTCCGGCTTTAACATTGCTTCTGAGGAGAGGACTGGTTGAGAGGGGAGTAGGAACAGGGTGGACTGTATACCCTCCTCTTTCTGCAGGGATTGCCCACAGAGGCCCCTCAGTAGACCTTGGTATCTTTTCTTTACACTTAGCGGGAGTTTCTTCGATCCTTGGGGCTGTTAATTTTATTACTACTGCTATTAATA
Annelida	Polychaeta	Phyllodocida	Nereididae	Alitta	succinea	COI	100	N	KQB-013	2014	unknown	TCCTCATCCGAGCAGAACTTGGACAACCAGGAGCCTTGTTAGGTAGAGACCAACTGTATAATACAATTGTAACTGCTCACGCATTCCTAATAATTTTTTTCTTAGTCATACCAGTAATAATTGGAGGGTTTGGAAACTGATTAGTCCCACTAATACTTGGAGCCCCAGATATGGCATTTCCCCGTTTAAATAATATAAGATTCTGACTTCTCCCACCATCACTAATTCTACTATTGTCTAGTGCTGCAGTAGAAAAGGGAGTTGGTACAGGATGAACTGTATACCCTCCCCTGTCAAGAAACATTGCCCATGCGGGACCATCAGTAGATTTAGCTATTTTTTCACTACACCTAGCAGGAGTATCATCCATTATAGGAGCATTAAACTTCATTACCACTG…
		Rosales	Moraceae	Morus	alba	rbcL	100	N	GPB-013	2014	N/A	GTTGGATTCAAAGCTGGTGTTAAAGATTATAAATTGACTTATTACACTCCTGAATATGAAGTCAAAGATACTGATATCTTGGCAGCATTTCGAGTAACTCCTCAACCTGGAGTTCCCCCTGAAGAAGCAGGGGCTGCGGTAGCTGCTGAATCTTCTACTGGTACATGGACAACTGTATGGACTGACGGGCTTACCAGTCTTGATCGCTACAAAGGTCGATGCTACAACATCGAGCCCGTTGCTGGAGAAGAAAGTCAATTTATTGCTTATGTAGCTTACCCTTTAGACCTTTTTGAAGAAGGTTCTGTTACTAACATGTTTACTTCCATTGTGGGTAATGTATTTGGGTTCAAGGCCCTGCGTGCTCTACGTCTGGAAGATTTGCGAATCCCTAATGCT…
		Caryophyllales	Amaranthaceae	Chenopodium	album	rbcL	100	N	GQB-025	2014	unknown	GCTGGTGTTAAAGATTACAAATTGACTTATTATACTCCTGAGTATGAAACCCAAGATACTGATATCTTGGCAGCATTCCGAGTAAGTCCTCAACCGGGAGTTCCACCCGAAGAAGCGGGGGCTGCAGTAGCTGCTGAATCTTCTACTGGTACATGGACAACTGTATGGACCGACGGACTTACCAGTCTTGATCGTTACAAAGGACGATGCTACCACATCGAGCCTGTTGCTGGAGAAGAAAATCAATATATTTGTTATGTAGCGTATCCCTTAGACCTTTTTGAAGAAGGTTCTGTTACTAACATGTTTACTTCCATTGTGGGTAACGTATTTGGGTTCAAAGCTCTGCGTGCTCTACGTTTGGAGGATTTACGAATCCCTGTTGCTTATATAAAAACT…
		Sapindales	Simaroubaceae	Ailanthus	altissima	rbcL	100	N	GQB-032	2014	Invasive	AGCCGGTGTTAAAGATTATAAATTGACTTATTATACTCCTGAATATGTAACCAAAGATACTGATATCTTGGCAGCATTCCGAGTAACTCCCCAACCCGGAGTTCCGCCCGAGGAAGCAGGGGCAGCGGTAGCTGCGGAATCTTCTACTGGTACATGGACAACTGTGTGGACCGATGGGCTTACCAGCCTTGATCGTTACAAAGGACGATGCTACAACATTGAGCCCGTTGCTGGAGAAGAAAATCAATATATATGTTATGTAGCTTACCCCTTAGACCTTTTTGAAGAAGGTTCTGTTACTAACATGTTTACTTCGATTGTGGGTAATGTATTTGGGTTCAAAGCCCTGCGCGCTCTACGTCTAGAGGATCTACGAATCCCTCCTGCGTATTCGAAAAC…
		Sapindales	Simaroubaceae	Ailanthus	altissima	rbcL	100	N	GQB-036	2014	Invasive	TAACCAAAGATACTGATATCTTGGCAGCATTCCGAGTAACTCCCCAACCCGGAGTTCCGCCCGAGGAAGCAGGGGCAGCGGTAGCTGCGGAATCTTCTACTGGTACATGGACAACTGTGTGGACCGATGGGCTTACCAGCCTTGATCGTTACAAAGGACGATGCTACAACATTGAGCCCGTTGCTGGAGAAGAAAATCAATATATATGTTATGTAGCTTACCCCTTAGACCTTTTTGAAGAAGGTTCTGTTACTAACATGTTTACTTCGATTGTGGGTAATGTATTTGGGTTCAAAGCCCTGCGCGCTCTACGTCTAGAGGATCTACGAATCCCTCCTGCGTATTCGAAAACTTTCCAAGGCCCGCCTCACGGTATCCAAGTTGAGAGAGATAAATTGA…
		Sapindales	Simaroubaceae	Ailanthus	altissima	rbcL	100	N	GQB-026	2014	Invasive	CCGGTGTTAAAGATTATAAATTGACTTATTATACTCCTGAATATGTAACCAAAGATACTGATATCTTGGCAGCATTCCGAGTAACTCCCCAACCCGGAGTTCCGCCCGAGGAAGCAGGGGCAGCGGTAGCTGCGGAATCTTCTACTGGTACATGGACAACTGTGTGGACCGATGGGCTTACCAGCCTTGATCGTTACAAAGGACGATGCTACAACATTGAGCCCGTTGCTGGAGAAGAAAATCAATATATATGTTATGTAGCTTACCCCTTAGACCTTTTTGAAGAAGGTTCTGTTACTAACATGTTTACTTCGATTGTGGGTAATGTATTTGGGTTCAAAGCCCTGCGCGCTCTACGTCTAGAGGATCTACGAATCCCTCCTGCGTATTCGAAAACTT…
		Asterales	Asteraceae	Iva	annua	rbcL	100	N	GQB-023	2014	native	AGCTGGTGTTAAAGATTATAAATTGACTTATTATACTCCTGAATATGAAACCAAGGATACTGATATCTTGGCAGCATTTCGAGTAACTCCTCAACCTGGAGTTCCACCTGAAGAAGCAGGGGCGGCAGTAGCTGCCGAATCTTCTACTGGTACATGGACAACTGTATGGACCGACGGACTTACGAGCCTTGATCGTTACAAAGGCCGATGCTATGGACTTGAGCCTGTTCCTGGAGAAGACAATCAATATATTGCTTATGTAGCTTACCCATTAGACCTTTTTGAAGAAGGTTCTGTTACTAACATGTTTACTTCCATTGTAGGTAATGTATTTGGGTTCAAAGCCCTGCGTGCTCTACGTCTGGAAGATTTGCGAATCCCGACTGCGTATATTAAAAC…
		Asterales	Asteraceae	Iva	annua	rbcL	100	N	JQB-032	2014	native	TGGATTCAAAGCTGGTGTTAAAGATTATAAATTGACTTATTATACTCCTGAATATGAAACCAAGGATACTGATATCTTGGCAGCATTTCGAGTAACTCCTCAACCTGGAGTTCCACCTGAAGAAGCAGGGGCGGCAGTAGCTGCCGAATCTTCTACTGGTACATGGACAACTGTATGGACCGACGGACTTACGAGCCTTGATCGTTACAAAGGCCGATGCTATGGACTTGAGCCTGTTCCTGGAGAAGACAATCAATATATTGCTTATGTAGCTTACCCATTAGACCTTTTTGAAGAAGGTTCTGTTACTAACATGTTTACTTCCATTGTAGGTAATGTATTTGGGTTCAAAGCCCTGCGTGCTCTACGTCTGGAAGATTTGCGAATCCCGACTGCGTA…
		Asterales	Asteraceae	Artemisia	argyi	rbcL	100	N	KDK-003	2015	unknown	TAAAGATTATAAATTGACTTATTATACTCCTGAGTATGAAACCAAGGATACTGATATCTTGGCAGCATTTCGAGTAACTCCTCAACCTGGAGTTCCGCCTGAAGAAGCAGGGGCCGCAGTAGCTGCCGAATCTTCTACTGGTACATGGACAACTGTGTGGACCGATGGACTTACGAGCCTTGATCGTTACAAAGGGCGATGCTATGGAATTGAGCCTGTTCTTGGAGAAGAGAATCAATATATTTGCTATGTAGCTTACCCATTAGACCTTTTTGAAGAAGGTTCTGTTACTAACATGTTTACTTCCATTGTAGGTAACGTATTTGGTTTCAAAGCCCTGCGTGCTCTACGTCTGGAAGATTTGCGAATTCCTACTGCGTATGTTAAAACTTTCCAAGG…
		Asterales	Asteraceae	Artemisia	argyi	rbcL	100	N	KDW-014	2015	unknown	GTTGGATTCAAAGCTGGGGTTAAAGATTATAAATTGACTTATTATACTCCTGAGTATGAAACCAAGGATACTGATATCTTGGCAGCATTTCGAGTAACTCCTCAACCTGGAGTTCCGCCTGAAGAAGCAGGGGCCGCAGTAGCTGCCGAATCTTCTACTGGTACATGGACAACTGTGTGGACCGATGGACTTACGAGCCTTGATCGTTACAAAGGGCGATGCTATGGAATTGAGCCTGTTCTTGGAGAAGAGAATCAATATATTTGCTATGTAGCTTACCCATTAGACCTTTTTGAAGAAGGTTCTGTTACTAACATGTTTACTTCCATTGTAGGTAACGTATTTGGTTTCAAAGCCCTGCGTGCTCTACGTCTGGAAGATTTGCGAATTCCTACTGCG…
		Poales	Poaceae	Phragmites	australis	rbcL	100	N	JQB-006	2014	invasive	GTTGGATTTAAAGCCGGTGTTAAGGATTATAAATTGACTTACTACACCCCGGAGTACGAAACCAAGGATACTGATATCTTGGCAGCATTCCGAGTAACTCCTCAGCCCGGGGTTCCGGCTGAAGAAGCAGGGGCTGCAGTAGCTGCGGAATCTTCTACTGGTACATGGACAACTGTTTGGACTGATGGACTTACCAGTCTTGATCGTTACAAAGGACGATGCTATCACATCGAGCCCGTTCCTGGGGACGAGGGTCAATATATCTGTTATGTAGCTTATCCATTAGACCTATTTGAAGAGGGTTCTGTTACTAACATGTTTACTTCCATTGTAGGTAACGTATTTGGTTTCAAAGCCCTACGCGCTCTACGTTTGGAGGATCTACGAATTCCTCCTACT…
		Poales	Poaceae	Phragmites	australis	rbcL	100	N	JQB-039	2014	invasive	TAAAGCCGGTGTTAAGGATTATAAATTGACTTACTACACCCCGGAGTACGAAACCAAGGATACTGATATCTTGGCAGCATTCCGAGTAACTCCTCAGCCCGGGGTTCCGGCTGAAGAAGCAGGGGCTGCAGTAGCTGCGGAATCTTCTACTGGTACATGGACAACTGTTTGGACTGATGGACTTACCAGTCTTGATCGTTACAAAGGACGATGCTATCACATCGAGCCCGTTCCTGGGGACGAGGGTCAATATATCTGTTATGTAGCTTATCCATTAGACCTATTTGAAGAGGGTTCTGTTACTAACATGTTTACTTCCATTGTAGGTAACGTATTTGGTTTCAAAGCCCTACGCGCTCTACGTTTGGAGGATCTACGAATTCCTCCTACTTATTCAAA…
		Asterales	Asteraceae	can't be determined	can't be determined	rbcL	100	N	KPB-009	2014	N/A	CCAAGGATACTGATATCTTGGCAGCATTTCGAGTAACTCCTCAACCTGGAGTTCCGCCTGAAGAAGCAGGGGCCGCAGTAGCTGCCGAATCTTCTACTGGTACATGGACAACTGTGTGGACCGATGGACTTACGAGCCTTGATCGTTACAAAGGGCGATGCTATGGAATCGAGCCTGTTCCTGGAGAAGAAAGTCAATTTATTGCTTATGTAGCTTACCCATTAGACCTTTTTGAAGAAGGTTCTGTTACTAACATGTTTACTTCCATTGTAGGTAATGTATTTGGGTTCAAAGCCCTGCGTGCTCTACGTCTGGAAGATTTGCGAATCCCTACTGCGTATGTTAAAACTTTCCAAGGTCCGCCTCACGGCATCCA
		Caryophyllales	Phytolaccaceae	can't be determined	can't be determined	rbcL	100	N	JQB-053	2014	N/A	GNCGGCCAGTATGTCACCACAAACAGAGACTAAAGCAAGTGTTGGATTCAAAGCGGGTGTTAAAGAACGTCAATTGACTTATTATACTCCTGCAATATGAAACCAAAGATACTGATATCTTGGCAGCATTCCGAGTAACTCCTCAACCTGGAGTTCCGCCTGAAGAAGCAGGGGCCGCGGTAGCTGCCGAATCTTCTACTGGTACATGGACAACTGTGTGGACCGATGGACTTACCAACCTTGATCGTTACAAAGGGCGATGCTACCACATCGAGCCGGTTCCTGGAGAAGCAGATCAATATATCTGTTATGTAGCTTACCCTTTAGACCTTTTTGAAGAAGGTTCTGTTACTAACATGTTTACTTCCATTGTAGGAAATGTATTTGGATTCAAAGCCC…
		Fabales	Fabaceae	can't be determined	can't be determined	rbcL	100	N	KDK-013	2015	N/A	TGTTGGGTTCAAGGCTGGTGTTAAAGATTATAAATTGACTTATTATACTCCTGAGTATGAAACCAAAGATACTGATATCTTAGCAGCATTCCGAGTAACTCCTCAACCGGGAGTTCCGCCTGAAGAAGCAGGTGCTGCGGTAGCTGCCGAATCTTCTACTGGTACATGGACAACCGTGTGGACCGATGGGCTTACTAGTCTTGATCGTTACAAAGGACGATGCTACCACATCGAGCCCGTTCCTGGAGAAGAAAGTCAATTCATTGCTTATGTAGCTTATCCTTTAGACCTTTTTGAAGAAGGTTCTGTTACTAACATGTTTACTTCCATTGTAGGTAATGTATTTGGATTCAAGGCTCTTCGCGCCCTACGTCTGGAGGATTTGCGAATTCCTAATGC…
		Fabales	Myricaceae	can't be determined	can't be determined	rbcL	100	N	JQB-050	2014	N/A	CGGCCAGTATGTCACCACAAACAGAGACTAAAGCAAGTGTTGGATTCAAAGCTGGTGTTAAAGATTATAAATTGACTTATTATACTCCTTGGACTATGAAACCAAGGATACT-GATATCTTGGCAGCGTTCCGAGTAACTCCTCAACCTGGAGTTCCGCCTGAAGAAGCAGGGGCTGCAGTAGCTGCTGAATCTTCTACTGGTACATGGACAACTGTGTGGACCGATGGACTTACCAGTCTTGATCGTTACAAAGGACGATGCTACCACATCGAACCCGTTCCTGGAGAAGAAAGTCAATTTATTGGTTATGTAGCTTACCCCTTAGACCTTTTTGAAGAGGGTTCTGTTACTAACATGTTTACTTCCATTGTGGGTAACGTATTTGGATTCAAGGCCC…
		Poales	Poaceae	can't be determined	can't be determined	rbcL	100	N	JQB-055	2014	unknown	GGATAAGGNCGCAGCGGTNGGGNTGAAANGGGGGGTTNNTGCAACACANNCCAGCTTGGAGNGAACGACNTACNCNGAANTGAGATANNTACAGGCGTGAGCTATGAGAAAGCGCCACGCTTNNNGAAGGGAGAAAGGCGGACAGGTATCCGGTAAGNGGCAGGGTTGGAACAGGAGANNNNNNNNNNTTGTAAAAANNNCGGCCAGTATGTCACCACAAACAGAGACTAAAGCAAGTGTTGGATTCAAAGCTGGTGTTAAAGATTATAAATTGACTTATTATACTCCTGAATATGAAACCAAGGATACTGATATCTTGGCAGCATTTCGAGTAACTCCTCAACCTGGAGTTCCGCCTGAAGAAGCAGGGGCTGCAGTAGCTGCGGAATCTTCTACTGG…
		Rosales	Moraceae	can't be determined	can't be determined	rbcL	100	N	JQB-058	2014	N/A	AGGACGATAGTTNCCGGATAAGGNNCAGCGGTTNGGNNNGAACGGGGGGNNGTGCACACAGCCCNAGCTNGGAGNNAACGANNACACCNAANNNGAGATACNNACAGCGTGAGNTATGAGANAGCGNCANGNTTCCNGAAAGGGAGAAAGGCGGACAGGTATCCGGTAAGCGGCAGGGTNGGAACAGGAGAGCGNNNNNTGNNNTGTNAAAANNNNGNNCAGTATGTCACCACAAACAGAGACTAAAGCAAGTGTTGGATTCAAAGCTGGTGTTAAAGATTATAAATTGACTTATTACACTCCTGAATATGAAGTCAAAGATACTGATATCTTGGCAGCATTTCGAGTAACTCCTCAACCTGGAGTTCCGCCTGAAGAAGCAGGGGCCGCAGTAGCTGC…
		Asterales	Asteraceae	Conyza	canadensis	rbcL	100	N	KFX-004	2015	native	ATACTCCTGAATATGAAACCAAGGATACTGATATCTTGGCAGCATTTCGAGTAACTCCTCAACCTGGAGTTCCGCCTGAAGAAGCAGGGGCCGCAGTAGCTGCCGAATCTTCTACTGGTACATGGACAACTGTGTGGACCGATGGACTTACGAGCCTTGATCGTTACAAAGGGCGATGCTATGGAATCGAGCCTGTTCCTGGAGAAGAAAATCAATTTATTGCTTATGTAGCTTACCCATTAGACCTTTTTGAAGAAGGTTCTGTTACTAACATGTTTACTTCCATCGTAGGTAATGTATTTGGGTTCAAAGCCCTGCGTGCTCTACGTCTGGAAGATTTGCGAATCCCTACTGCGTATGTTAAAACTTTCCAAGGTCCGCCTCACGGCATCCAAGTTG…
		Gentianales	Apocynaceae	Apocynum	cannabinum	rbcL	100	N	KFX-012	2015	native	TTGACTTATTATACTCCTGAATACGAAACTAAAGATACTGATATCTTGGCAGCATTCCGAGTAACTCCTCAACCCGGAGTTCCACCCGAAGAAGCAGGGGCCGCGGTAGCTGCCGAATCTTCTACTGGTACATGGACAACTGTGTGGACCGATGGACTTACCAGCCTTGATCGTTACAAAGGGCGATGCTACCACATCGAGCCCGTTCCTGGCGAAGAAGATCAATTTATTGCTTATGTAGCTTACCCCTTAGACCTTTTTGAAGAAGGTTCTGTTACTAACATGCTTACTTCCATTGTAGGTAATGTGTTTGGGTTCAAAGCCCTACGCGCTCTACGTCTGGAAGATTTGCGAATCCCTCCGGCTTATGTTAAAACCTTCCAAGGACCGCCTCATGGC…
		Poales	Poaceae	Dactylis	glomerata	rbcL	100	N	FPB-014	2014	introduced	TCAAGCTGGTGTTAAAGATTATAAATTGACTTACTACACCCCGGAGTATGAAACCAAGGATACTGATATCTTGGCAGCATTCCGAGTAACTCCTCAACCTGGGGTTCCGCCGGAAGAAGCAGGGGCTGCAGTAGCTGCCGAATCTTCTACTGGTACATGGACAACTGTTTGGACTGATGGACTTACCAGTCTTGATCGTTACAAAGGACGATGCTATCACATCGAGCCTGTTGCTGGGGAAGACAACCAATGGATCTGTTATGTAGCTTATCCATTAGATCTATTTGAAGAGGGTTCCGTTACTAACATGTTTACTTCCATTGTGGGTAACGTATTTGGTTTCAAAGCCCTACGTGCTCTACGTCTGGAGGATCTACGAATTCCCCCTGCTTATACAAA…
		Solanales	Convolvulaceae	Calystegia	hederacea	rbcL	100	N	KPB-007	2014	introduced	GTGTTGGATTCNAGCTGGTGTAAAAGACTACAAATTGACTTATTGATACTCCTGAGTACNAAACCAAAGATACTGATATCTTGGCAGCATTCCGAGTAACTCCTCAACCCGGAGTTCCGCCTGAAGAAGCAGGGGCCGCGGTAGCTGCGGAATCTTCTACTGGTACATGGACAACTGTGTGGACCGATGGACTTACCAGCCTTGATCGGTACAAGGGGCGATGCTACCGCATCGAGCGCGTTATTGGAGAAAAAGATCAATTTATTGCTTATGTAGCTTACCCTTTAGACCTTTTTGAAGAAGGTTCTGTTACCAACATGTTTACTTCCATTGTGGGTAATGTATTTGGGTTCAAAGCACTGCGCGCTCTACGTCTGGAAGATCTACGAGTCCCTCCGG…
		Asterales	Asteraceae	Rudbeckia	hirta	rbcL	100	N	HPB-026	2014	native	GTGTTGGATTCNAGCTGGTGTTAAAGATTATAAATTGACTTATTATACTCCTGAATATGAAACCAAGGATACTGATATCTTGGCAGCATTTCGAGTAACTCCTCAACCAGGAGTTCCGCCTGAAGAAGCAGGGGCCGCAGTAGCTGCCGAATCTTCTACTGGTACATGGACAACTGTATGGACCGATGGACTTACGAGCCTTGATCGTTACAAAGGCCGATGCTATGGAATCGAGCCTGTTCCTGGAGAAGACAATCAATTTATTGCTTATGTAGCTTACCCATTAGACCTTTTTGAAGAAGGTTCTGTTACTAACATGTTTACTTCCATTGTAGGTAATGTATTTGGGTTCAAAGCCCTGCGTGCTCTACGTCTGGAAGATTTGCGAATCCCAACTGC…
		Asterales	Asteraceae	Cichorium	intybus	rbcL	100	N	FPB-013	2014	introduced	AGGATACTGATATTTTGGCAGCATTTCGAGTAACTCCTCAACCTGGAGTTCCGCCTGAAGAAGCAGGGGCCGCAGTAGCTGCCGAATCTTCTACTGGTACATGGACAACTGTGTGGACCGATGGACTTACGAGCCTTGATCGTTACAAAGGGCGCTGCTATGGAATCGAGCCTGTTCCTGGAGAAGAAAATCAATATATTGCTTATGTAGCTTACCCATTAGACCTTTTTGAAGAAGGTTCTGTTACTAACATGTTTACTTCCATTGTAGGTAATGTATTTGGGTTCAAAGCCCTGCGTGCTCTACGTCTGGAAGATTTGCGAATCCCTACTGCGTATGTTAAAACTTTCCAAGGTCCGCCTCACGGCATCCAAGTTGAAAGAGATAAATTGAACAAGT…
		Asterales	Asteraceae	Cichorium	intybus	rbcL	100	N	FPB-005	2014	introduced	TCAAAGCTGGTGTTAAAGATTATAAATTGACTTATTATACTCCTGAATATGAAACCAAGGATACTGATATTTTGGCAGCATTTCGAGTAACTCCTCAACCTGGAGTTCCGCCTGAAGAAGCAGGGGCCGCAGTAGCTGCCGAATCTTCTACTGGTACATGGACAACTGTGTGGACCGATGGACTTACGAGCCTTGATCGTTACAAAGGGCGCTGCTATGGAATCGAGCCTGTTCCTGGAGAAGAAAATCAATATATTGCTTATGTAGCTTACCCATTAGACCTTTTTGAAGAAGGTTCTGTTACTAACATGTTTACTTCCATTGTAGGTAATGTATTTGGGTTCAAAGCCCTGCGTGCTCTACGTCTGGAAGATTTGCGAATCCCTACTGCGTATGTTA…
		Asterales	Asteraceae	Cichorium	intybus	rbcL	100	N	FPB-010	2014	introduced	AAGCTGGTGTTAAAGATTATAAATTGACTTATTATACTCCTGAATATGAAACCAAGGATACTGATATTTTGGCAGCATTTCGAGTAACTCCTCAACCTGGAGTTCCGCCTGAAGAAGCAGGGGCCGCAGTAGCTGCCGAATCTTCTACTGGTACATGGACAACTGTGTGGACCGATGGACTTACGAGCCTTGATCGTTACAAAGGGCGCTGCTATGGAATCGAGCCTGTTCCTGGAGAAGAAAATCAATATATTGCTTATGTAGCTTACCCATTAGACCTTTTTGAAGAAGGTTCTGTTACTAACATGTTTACTTCCATTGTAGGTAATGTATTTGGGTTCAAAGCCCTGCGTGCTCTACGTCTGGAAGATTTGCGAATCCCTACTGCGTATGTTAAAA…
		Fabales	Fabaceae	Melilotus	officinalis	rbcL	100	N	JQB-013A	2014	introduced	GAGTTCCGCCTGAAGAAGCAGGTGCAGCGGTAGCTGCCGAATCTTCCACTGGGACATGGACAACTGTGTGGACCGATGGACTTACCAGTCTTGATCGTTATAAAGGACGCTGCTACCACATCGAGCCTGTTGCTGGCGAAGATAATCAATTTATTGCTTATGTAGCTTATCCCTTAGACCTTTTTGAAGAAGGTTCTGTTACTAACATGTTTACCTCCATTGTAGGTAATGTATTTGGGTTCAAGGCCTTGCGCGCTCTACGTCTGGAAGATTTGCGAATCCCAGTTGCTTATGTTAAAACTTTCCAAGGTCCTCCT
		Poales	Poaceae	Festuca	pratensis	rbcL	100	N	FPB-006	2014	introduced	TCAAGCTGGTGTTAAAGATTATAAATTGACTTACTACACCCCGGAGTATGAAACCAAGGATACTGATATCTTGGCAGCATTCCGAGTAACTCCTCAGCCTGGGGTTCCGCCGGAAGAAGCAGGGGCTGCAGTAGCTGCCGAATCTTCTACTGGTACATGGACAACTGTTTGGACTGATGGACTTACCAGTCTTGATCGTTACAAAGGACGATGCTATCATATCGAGCCTGTTGCTGGGGAAGACAACCAATGGATCTGTTATGTAGCTTATCCATTAGACCTATTTGAAGAGGGTTCCGTTACTAACATGTTTACTTCTATTGTGGGTAACGTATTTGGTTTCAAAGCCCTACGTGCTCTACGTCTGGAGGATCTACGAATTCCCGTTGCTTATTCAAA…
		Ericales	Ericaceae	Pieris	rapae	rbcL	100	N	GQB-067	2014	introduced	AAATCCAGGATTTTTAATTGGAGATGACCAAATTTATAATACTATTGTAACAGCTCACGCTTTTATTATAATTTTTTTTATAGTAATACCTATTATAATTGGAGGATTTGGAAATTGATTAGTACCTTTAATATTAGGAGCCCCTGATATAGCCTTCCCACGAATAAATAATATAAGATTTTGATTACTACCCCCTTCATTAACTTTATTAATTTCAAGAAGAATTGTAGAAAATGGAGCAGGAACAGGATGAACAGTGTACCCCCCACTTTCTTCTAATATTGCTCACAGAGGTTCTTCAGTAGATTTAGCCATTTTTTCATTACATTTAGCTGGAATTTCTTCAATTTTAGGAGCAATTAATTTTATTACAACTATTATTAATATACGTATTAGAAA…
		Ulvales	Ulvaceae	Ulva	scandinavica	rbcL	100	N	GQB-042	2014	introduced	AAAGATACTGATATTTTAGCAGCATTCCGTATGACTCCTCAACCAGGAGTACCAGCAGAAGAAGCAGGGGCGGCTGTTGCTGCTGAATCATCAACAGGTACTTGGACAACTGTATGGACTGATGGTTTAACATCTTTAGATCGTTATAAAGGTCGTTGTTACGATATCGAACCATTAGGAGAAGATGATCAATATATTGCTTATATTGCTTACCCTTTAGACTTATTTGAAGAAGGGTCAGTTACAAACTTATTTACTTCAATTGTAGGTAACGTTTTTGGTTTTAAAGCTTTACGTGCTTTACGTTTAGAAGATTTACGTATTCCACCAGCTTATGTTAAAACATTCCAAGGTCCACCTCATGGTATTCAGGTTGAACGTGATAAATTAAACAA
		Asterales	Asteraceae	Eupatorium	serotinum	rbcL	100	N	HPB-019	2014	native	TGACTTATTATACTCCTGAATATAAAACCAAGGATACTGATATCTTGGCAGCATTTCGAGTAACTCCTCAACCTGGAGTTCCGCCTGAAGAAGCAGGGGCCGCCGTAGCTGCCGAATCTTCTACTGGTACATGGACAACTGTATGGACCGATGGACTTACGAGCCTTGATCGTTACAAAGGCCGATGCTATAAAATCGACCCTGTTCTTGGAGAAGAAACTCAATTTATTGCTTATGTAGCTTACCCATTAGACCTTTTTGAAGAAGGTTCTGTTACTAACATGTTTACTTCCATTGTAGGTAATGTATTTGGGTTCAAAGCCCTGCGTGCTCTACGTCTGGAAGATTTGCGAATCCCTACTGCGTATGTTAAAACTTTCGATGGTCCGCCTCACGGTA…
		Asterales	Asteraceae	Eupatorium	serotinum	rbcL	100	N	KPB-010	2014	native	ACTCCTGAATATAAAACCAAGGATACTGATATCTTGGCAGCATTTCGAGTAACTCCTCAACCTGGAGTTCCGCCTGAAGAAGCAGGGGCCGCCGTAGCTGCCGAATCTTCTACTGGTACATGGACAACTGTATGGACCGATGGACTTACGAGCCTTGATCGTTACAAAGGCCGATGCTATAAAATCGACCCTGTTCTTGGAGAAGAAACTCAATTTATTGCTTATGTAGCTTACCCATTAGACCTTTTTGAAGAAGGTTCTGTTACTAACATGTTTACTTCCATTGTAGGTAATGTATTTGGGTTCAAAGCCCTGCGTGCTCTACGTCTGGAAGATTTGCGAATCCCTACTGCGTATGTTAAAACTTTCGATGGTCCGCCTCACGGTATCCAAGTTGAG…
		Asterales	Asteraceae	Eupatorium	serotinum	rbcL	100	N	KFX-010	2015	native	AGTGTTGGATTCAAGGCTGGTGTTAAAGATTATAAATTGACTTATTATACTCCTGAATATAAAACCAAGGATACTGATATCTTGGCAGCATTTCGAGTAACTCCTCAACCTGGAGTTCCGCCTGAAGAAGCAGGGGCCGCCGTAGCTGCCGAATCTTCTACTGGTACATGGACAACTGTATGGACCGATGGACTTACGAGCCTTGATCGTTACAAAGGCCGATGCTATAAAATCGACCCTGTTCTTGGAGAAGAAACTCAATTTATTGCTTATGTAGCTTACCCATTAGACCTTTTTGAAGAAGGTTCTGTTACTAACATGTTTACTTCCATTGTAGGTAATGTATTTGGGTTCAAAGCCCTGCGTGCTCTACGTCTGGAAGATTTGCGAATCCCTACT…
		Asterales	Asteraceae	Ambrosia	sp.	rbcL	100	N	JQB-007	2014	native	ACTCCTGAATATGAAACCAAGGATACTGATATCTTGGCAGCATTTCGAGTAACTCCTCAACCTGGAGTTCCGCCTGAAGAAGCAGGGGCCGCAGTAGCTGCCGAATCTTCTACTGGTACATGGACAACTGTATGGACCGACGGACTTACGAGCCTTGATCGTTACAAAGGCCGATGCTATGGACTTGAGCCTGTTCCTGGAGAAGACAATCAATATATTGCTTATGTAGCTTACCCACTAGACCTTTTTGAAGAAGGTTCTGTTACTAACATGTTTACTTCCATTGTAGGTAATGTATTTGGGTTCAAAGCCCTGCGTGCTCTACGTCTGGAAGATTTGCGAATCCCGACTGCGTATGTTAAAACTTTCGACGGTCCGCCTCACGGTATCCAAGTTGAG…
		Asterales	Asteraceae	Amorpha	sp.	rbcL	100	N	JQB-010	2014	native	GGCAGCATTCCGAGTAACTCCTCAACCTGGAGTTCCACCTGAAGAAGCGGGTGCCGCGGTAGCTGCCGAATCTTCTACTGGTACATGGACAACTGTGTGGACCGATGGGCTTACCAGTCTTGATCGTTACAAAGGACGATGCTACAACATCGAGCCTGTTCCTGGAGAAGAAAGTCAATTTATTGCTTATGTAGCTTATCCCCTAGACCTTTTTGAAGAAGGTTCTGTTACTAACATGTTTACTTCCATTGTAGGTAATGTATTTGGGTTCAAGGCCCTGCGCGCTCTACGTCTGGAGGATTTGCGAATCCCTAATTCTTATATTAAAACTTTCCAAGGTCCGCCTCACGGCATCCAAGTTGAGAGAGATAAATTGAACAAGTATGGCCGTCCCCTATT…
		Asterales	Asteraceae	Artemisia	sp.	rbcL	100	N	GPB-012	2014	potentially introduced	CTGGGGTTAAAGATTATAAATTGACTTATTATACTCCTGAGTATGAAACCAAGGATACTGATATCTTGGCAGCATTTCGAGTAACTCCTCAACCTGGAGTTCCGCCTGAAGAAGCAGGGGCCGCAGTAGCTGCCGAATCTTCTACTGGTACATGGACAACTGTGTGGACCGATGGACTTACGAGCCTTGATCGTTACAAAGGGCGATGCTATGGAATTGAGCCTGTTCCTGGAGAAGAGAATCAATATATTTGCTATGTAGCTTACCCATTAGACCTTTTTGAAGAAGGTTCTGTTACTAACATGTTTACTTCCATTGTAGGTAACGTATTTGGTTTCAAAGCCCTGCGTGCTCTACGTCTGGAAGATTTGCGAATTCCTACTGCGTATGTTAAAACTT…
		Asterales	Asteraceae	Eupatorium	sp.	rbcL	100	N	KPB-013	2014	native	AGCTGGTGTTAAAGATTATAAATTGACTTATTATACTCCTGAATATGAAACCAAGGAGACTGATATCTTGGCAGCATTTCGAGTAACTCCTCAACCTGGAGTTCCGCCTGAAGAAGCAGGGGCCGCCGTAGCTGCCGAATCTTCTACTGGTACATGGACAACTGTATGGACCGATGGACTTACGAGCCTTGATCGTTACAAAGGCCGATGCTATGGAATCGAGCCTGTTCCTGGAGAAGACAATCAATTTATTGCTTATGTAGCTTACCCATTAGACCTTTTTGAAGAAGGTTCTGTTACTAACATGTTTACTTCCATTGTAGGTAATGTATTTGGGTTCAAAGCCCTGCGTGCTCTACGTCTGGAAGATTTGCGAATCCCTATTGCGTATGTTAAAAC…
		Asterales	Asteraceae	Gaillardia	sp.	rbcL	100	N	HPB-008	2014	native	ACTCCTGAATATAAAACCAAGGATACTGATATCTTGGCAGCATTTCGAGTAACTCCTCAACCTGGAGTTCCGCCTGAAGAAGCAGGGGCCGCAGTAGCTGCCGAATCTTCTACTGGTACATGGACAACTGTATGGACCGATGGACTTACGAGCCTTGATCGTTACAAAGGCCGATGCTATGGAATCGAGCCTGTTCCTGGAGAAGACAATCAATATATTGCTTATGTAGCTTACCCATTAGACCTTTTTGAAGAAGGTTCTGTTACTAACATGTTTACTTCCATTGTAGGTAATGTATTTGGGTTCAAAGCCCTGCGTGCTCTACGTCTGGAAGATTTGCGAATCCCTACTGCGTATGTTAAAACTTTCGACGGTCCGCCTCACGGTATCCAAGTTGAG…
		Asterales	Asteraceae	Iva	sp.	rbcL	100	N	JQB-011	2014	native	TGAATATGAAACCAAGGATACTGATATCTTGGCAGCATTTCGAGTAACTCCTCAACCTGGAGTTCCACCTGAAGAAGCAGGGGCGGCAGTAGCTGCCGAATCTTCTACTGGTACATGGACAACTGTATGGACCGACGGACTTACGAGCCTTGATCGTTACAAAGGCCGATGCTATGGACTTGAGCCTGTTCCTGGAGAAGACAATCAATATATTGCTTATGTAGCTTACCCATTAGACCTTTTTGAAGAAGGTTCTGTTACTAACATGTTTACTTCCATTGTAGGTAATGTATTTGGGTTCAAAGCCCTGCGTGCTCTACGTCTGGAAGATTTGCGAATCCCGACTGCGTATATTAAAACTTTCGATGGTCCGCCTCACGGTATCCAAGTTGAGAGAGA…
		Asterales	Asteraceae	Rudbeckia	sp.	rbcL	100	N	GPB-004	2014	native	TGGATTCAAAGCTGGTGTTAAAGATTATAAATTGACTTATTATACTCCTGAATATGAAACCAAGGATACTGATATCTTGGCAGCATTTCGAGTAACTCCTCAACCAGGAGTTCCGCCTGAAGAAGCAGGGGCCGCAGTAGCTGCCGAATCTTCTACTGGTACATGGACAACTGTATGGACCGATGGACTTACGAGCCTTGATCGTTACAAAGGCCGATGCTATGGAATCGAGCCTGTTCCTGGAGAAGACAATCAATTTATTGCTTATGTAGCTTACCCATTAGACCTTTTTGAAGAAGGTTCTGTTACTAACATGTTTACTTCCATTGTAGGTAATGTATTTGGGTTCAAAGCCCTGCGTGCTCTACGTCTGGAAGATTTGCGAATCCCAACTGCGTA…
		Asterales	Asteraceae	Rudbeckia	sp.	rbcL	100	N	HPB-007	2014	native	AAGGATACTGATATCTTGGCAGCATTTCGAGTAACTCCTCAACCAGGAGTTCCGCCTGAAGAAGCAGGGGCCGCAGTAGCTGCCGAATCTTCTACTGGTACATGGACAACTGTATGGACCGATGGACTTACGAGCCTTGATCGTTACAAAGGCCGATGCTATGGAATCGAGCCTGTTCCTGGAGAAGACAATCAATTTATTGCTTATGTAGCTTACCCATTAGACCTTTTTGAAGAAGGTTCTGTTACTAACATGTTTACTTCCATTGTAGGTAATGTATTTGGGTTCAAAGCCCTGCGTGCTCTACGTCTGGAAGATTTGCGAATCCCAACTGCGTATGTTAAAACTTTCGACGGTCCGCCTCACGGTATCCAAGTTGAGAGAGATAAATTGAACAAG…
		Asterales	Asteraceae	Rudbeckia	sp.	rbcL	100	N	JQB-025	2014	native	TCCTGAATATGAAACCAAGGATACTGATATCTTGGCAGCATTTCGAGTAACTCCTCAACCAGGAGTTCCGCCTGAAGAAGCAGGGGCCGCAGTAGCTGCCGAATCTTCTACTGGTACATGGACAACTGTATGGACCGATGGACTTACGAGCCTTGATCGTTACAAAGGCCGATGCTATGGAATCGAGCCTGTTCCTGGAGAAGACAATCAATTTATTGCTTATGTAGCTTACCCATTAGACCTTTTTGAAGAAGGTTCTGTTACTAACATGTTTACTTCCATTGTAGGTAATGTATTTGGGTTCAAAGCCCTGCGTGCTCTACGTCTGGAAGATTTGCGAATCCCAACTGCGTATGTTAAAACTTTCGACGGTCCGCCTCACGGTATCCAAGTTGAGAG…
		Asterales	Asteraceae	Rudbeckia	sp.	rbcL	100	N	KFX-008	2015	native	TGTTGGATTCAAAGCTGGTGTTAAAGATTATAAATTGACTTATTATACTCCTGAATATGAAACCAAGGATACTGATATCTTGGCAGCATTTCGAGTAACTCCTCAACCAGGAGTTCCGCCTGAAGAAGCAGGGGCCGCAGTAGCTGCCGAATCTTCTACTGGTACATGGACAACTGTATGGACCGATGGACTTACGAGCCTTGATCGTTACAAAGGCCGATGCTATGGAATCGAGCCTGTTCCTGGAGAAGACAATCAATTTATTGCTTATGTAGCTTACCCATTAGACCTTTTTGAAGAAGGTTCTGTTACTAACATGTTTACTTCCATTGTAGGTAATGTATTTGGGTTCAAAGCCCTGCGTGCTCTACGTCTGGAAGATTTGCGAATCCCAACTGC…
		Asterales	Asteraceae	Saussurea	sp.	rbcL	100	N	HPB-005	2014	introduced	TGGATTCAAAGCTGGTGTTAAAGATTATAAATTGACTTATTATACTCCTGACTATAAAACCAAGGATACTGATATCTTGGCAGCATTTCGAGTAACTCCTCAACCTGGAGTTCCGCCTGAAGAAGCAGGGGCCGCAGTAGCTGCCGAATCTTCTACTGGTACATGGACAACTGTGTGGACCGATGGACTTACGAGCCTTGATCGTTACAAAGGGCGATGCTATGGAATCGAGCCTGTTCCTGGAGAAGAAAGTCAATTTATTGCTTATGTAGCTTACCCATTAGACCTTTTTGAAGAAGGTTCTGTTACTAACATGTTTACTTCCATTGTAGGTAATGTATTTGGGTTCAAAGCCCTGCGTGCTCTACGTCTGGAAGATTTGCGAATCCCTACTGCGTA…
		Asterales	Asteraceae	Solidago	sp.	rbcL	100	N	KFX-005	2015	native	ATACTCCTGAATATGAAACCAAGGATACTGATATCTTGGCAGCATTTCGAGTAACTCCTCAACCTGGAGTTCCGCCTGAAGAAGCAGGGGCCGCAGTAGCTGCCGAATCTTCTACTGGTACATGGACAACTGTGTGGACCGATGGACTTACGAGCCTTGATCGTTACAAAGGGCGATGCTATGGAATCGAGCCTGTTCCTGGAGAAGAAAGTCAATTTATTGCTTATGTAGCTTACCCATTAGACCTTTTTGAAGAAGGTTCTGTTACTAACATGTTTACTTCCATTGTAGGTAATGTATTTGGGTTCAAAGCCCTGCGTGCTCTACGTCTGGAAGATTTGCGAATCCCTACTGCGTATGTTAAAACTTTCCAAGGTCCGCCTCACGGCATCCAAGTTG…
		Asterales	Asteraceae	Solidago	sp.	rbcL	100	N	KFX-011	2015	native	AAGCTGGTGTTAAAGATTATAAATTGACTTATTATACTCCTGAATATGAAACCAAGGATACTGATATCTTGGCAGCATTTCGAGTAACTCCTCAACCTGGAGTTCCGCCTGAAGAAGCAGGGGCCGCAGTAGCTGCCGAATCTTCTACTGGTACATGGACAACTGTGTGGACCGATGGACTTACGAGCCTTGATCGTTACAAAGGGCGATGCTATGGAATCGAGCCTGTTCCTGGAGAAGAAAGTCAATTTATTGCTTATGTAGCTTACCCATTAGACCTTTTTGAAGAAGGTTCTGTTACTAACATGTTTACTTCCATTGTAGGTAATGTATTTGGGTTCAAAGCCCTGCGTGCTCTACGTCTGGAAGATTTGCGAATCCCTACTGCGTATGTTAAAA…
		Asterales	Asteraceae	Solidago	sp.	rbcL	100	N	KDK-028	2015	unknown	GTTGGATTCAAAGCTGGTGTTAAAGATTATAAATTGACTTATTATACTCCTGAATATGAAACCAAGGATACTGATATCTTGGCAGCATTTCGAGTAACTCCTCAACCTGGAGTTCCGCCTGAAGAAGCAGGGGCCGCAGTAGCTGCCGAATCTTCTACTGGTACATGGACAACTGTGTGGACCGATGGACTTACGAGCCTTGATCGTTACAAAGGGCGATGCTATGGAATCGAGCCTGTTCCTGGAGAAGAAAGTCAATTTATTGCTTATGTAGCTTACCCATTAGACCTTTTTGAAGAAGGTTCTGTTACTAACATGTTTACTTCCATTGTAGGTAATGTATTTGGGTTCAAAGCCCTGCGTGCTCTACGTCTGGAAGATTTGCGAATCCCTACTGCG…
		Brassicales	Brassicaceae	Lepidium	sp.	rbcL	100	N	JQB-009	2014	N/A	TGTTGGATTCAAAGCTGGTGTTAAAGAGTATAAATTGACTTATTATACTCCTGAATATGAAACCAAGGATACTGATATCTTGGCAGCATTCCGAGTAACTCCTCAACCCGGAGTTCCACCTGAAGAAGCAGGGGCTGCGGTAGCTGCTGAATCTTCTACTGGTACATGGACAACTGTGTGGACCGATGGGCTTACCAGCCTTGATCGTTACAAAGGACGATGCTACCACATCGAGCCCGTTCCAGGAGAAGAAACTCAATTTATTGCGTATGTAGCTTACCCATTAGACCTTTTTGAAGAAGGTTCGGTTACTAACATGTTTACCTCGATTGTGGGTAATGTATTTGGGTTCAAAGCCCTGGCTGCTCTACGTCTAGAGGATCTGCGAATCCCTCCTGC…
		Brassicales	Brassicaceae	Lepidium	sp.	rbcL	100	N	KDK-015	2015	N/A	TGTTGGATTCAAAGCTGGTGTTAAAGAGTATAAATTGACTTATTATACTCCTGAATATGAAACCAAGGATACTGATATCTTGGCAGCATTCCGAGTAACTCCTCAACCCGGAGTTCCACCTGAAGAAGCAGGGGCTGCGGTAGCTGCTGAATCTTCTACTGGTACATGGACAACTGTGTGGACCGATGGGCTTACCAGCCTTGATCGTTACAAAGGACGATGCTACCACATCGAGCCCGTTCCAGGAGAAGAAACTCAATTTATTGCGTATGTAGCTTACCCATTAGACCTTTTTGAAGAAGGTTCGGTTACTAACATGTTTACCTCGATTGTGGGTAATGTATTTGGGTTCAAAGCCCTGGCTGCTCTACGTCTAGAGGATCTGCGAATCCCTCCTGC…
		Caryophyllales	Plumbaginaceae	Limonium	sp.	rbcL	100	N	GQB-033	2014	N/A	CAAAGCTGGTGTTAAAGATTACAAATTGACTTATTATACTGCCTGAATATGAAACCCTAGATACTGATATCTTGGCAGCATTTCGAGTAACTCCTCAACCTGGAGTTCCACCAGAGGAAGCAGGGGCTGCAGTAGCTGCCGAATCTTCTACTGGTACATGGACAACTGTGTGGACTGATGGACTTACCAACCTTGATCGTTACAAAGGACGATGCTACCACATCGAGCCTGTTGCTGGAGAAGAAAGTCAATTTATTGCTTATGTAGCTTACCCATTAGACCTTTTTGAAGAAGGTTCTGTGACTAATATGTTTACTTCCATTGTGGGTAATGTATTTGGGTTCAAAGCTCTGCGTGCTCTACGTTTGGAAGATTTGAGAATCCCTCCTGCTTATTCAA…
		Caryophyllales	Plumbaginaceae	Limonium	sp.	rbcL	100	N	KFX-015	2015	N/A	ATGAAACCCTAGATACTGATATCTTGGCAGCATTTCGAGTAACTCCTCAACCTGGAGTTCCACCAGAGGAAGCAGGGGCTGCAGTAGCTGCCGAATCTTCTACTGGTACATGGACAACTGTGTGGACTGATGGACTTACCAACCTTGATCGTTACAAAGGACGATGCTACCACATCGAGCCTGTTGCTGGAGAAGAAAGTCAATTTATTGCTTATGTAGCTTACCCATTAGACCTTTTTGAAGAAGGTTCTGTGACTAATATGTTTACTTCCATTGTGGGTAATGTATTTGGGTTCAAAGCTCTGCGTGCTCTACGTTTGGAAGATTTGAGAATCCCTCCTGCTTATTCAAAAACTTTTCAAGGCCCGCCTCACGGTATCCAAGTTGAAAGAGATAAAT…
		Caryophyllales	Amaranthaceae	Salicornia	sp.	rbcL	100	N	GQB-031	2014	native	TAAAGCTGGTGTTAAAGATTACAAATTGACTTATTATACTCCTGAGTATGAAACCAAAGATACAGATATCTTGGCCGCATTTCGAGTAAGTCCTCAACCTGGAGTTCCGCCTGAAGAAGCAGGGGCTGCAGTAGCTGCCGAATCTTCTACTGGTACATGGACAACTGTATGGACCGACGGACTTACTAGTCTTGATCGTTACAAAGGACGATGCTACCACATCGAGCCTGTTGCTGGAGAAGAAAATCAATATATTTGTTATGTAGCGTATCCCTTAGACCTTTTTGAAGAAGGTTCTGTTACTAACATGTTTACTTCCATTGTGGGTAACGTATTTGGGTTCAAAGCCCTGCGTGCTCTACGTTTGGAGGATTTGCGAATCCCTGTGTCTTATATAAA…
		Caryophyllales	Amaranthaceae	Salicornia	sp.	rbcL	100	N	JQB-031	2014	native	TTGGATTTAAAGCTGGTGTTAAAGATTACAAATTGACTTATTATACTCCTGAGTATGAAACCAAAGATACAGATATCTTGGCCGCATTTCGAGTAAGTCCTCAACCTGGAGTTCCGCCTGAAGAAGCAGGGGCTGCAGTAGCTGCCGAATCTTCTACTGGTACATGGACAACTGTATGGACCGACGGACTTACTAGTCTTGATCGTTACAAAGGACGATGCTACCACATCGAGCCTGTTGCTGGAGAAGAAAATCAATATATTTGTTATGTAGCGTATCCCTTAGACCTTTTTGAAGAAGGTTCTGTTACTAACATGTTTACTTCCATTGTGGGTAACGTATTTGGGTTCAAAGCCCTGCGTGCTCTACGTTTGGAGGATTTGCGAATCCCTGTGTCTT…
		Caryophyllales	Amaranthaceae	Suaeda	sp.	rbcL	100	N	KFX-014	2015	N/A	AGTGTTGGATTTAAAGCTGGTGTTAAAGATTATAAATTGACTTATTATACTCCTGAGTATGAAACCCAAGATACTGATATCTTGGCAGCATTTCGAGTAAGTCCTCAACCAGGAGTTCCACCCGAAGAAGCAGGGGCTGCAGTAGCTGCCGAATCTTCTACTGGTACATGGACAACTGTATGGACCGACGGACTTACTAGTCTTGATCGTTACAAAGGGCGATGCTACCACATCGAGCCTGTTGCTGGAGAAGAAAATCAATATATTTGTTATGTAGCGTATCCCTTAGACCTTTTTGAAGAAGGTTCTGTTACTAACATGTTTACTTCCATTGTGGGTAACGTATTTGGGTTCAAAGCTCTGCGTGCTCTACGTTTGGAGGATTTGCGAATCCCTGTT…
		Caryophyllales	Amaranthaceae	Suaeda	sp.	rbcL	100	N	JQB-048	2014	unknown	CCAGTATGTCACCACAAACAGAGACTAAAGCAAGTGTTGGATTCAAAGCTGGTGTTAAAGCATTATAAATTGACTTATTATACTCCTGAGTATGAAACCAAGGATACTGATATCTTGGCAGCATTTCGAGTAAGTCCTCAACCAGGAGTTCCACCCGAAGAAGCAGGGGCCGCAGTAGCTGCCGAATCTTCTACTGGTACATGGACAACTGTATGGACCGACGGACTTACGAGTCTTGATCGTTACAAAGGGCGATGCTACGACATCGAGCCTGTTGCTGGAGAAGAAAATCAATATATTTCTTATGTAGCGTATCCCTTAGACCTTTTTGAAGAAGGTTCTGTTACTAACATGTTTACTTCCATTGTGGGTAACGTATTTGGGTTCAAAGCTCTGCGT…
		Fabales	Fabaceae	Melilotus	sp.	rbcL	100	N	JQB-013	2014	introduced	GTGTTAAAGATTATAAATTGACTTATTATACTCCTGACTATGAAACCAAAGATACTGATATCTTGGCAGCATTCCGAGTAAGTCCTCAACCTGGAGTTCCGCCTGAAGAAGCAGGTGCAGCGGTAGCTGCCGAATCTTCCACTGGGACATGGACAACTGTGTGGACCGATGGACTTACCAGTCTTGATCGTTATAAAGGACGCTGCTACCACATCGAGCCTGTTGCTGGCGAAGATAATCAATTTATTGCTTATGTAGCTTATCCCTTAGACCTTTTTGAAGAAGGTTCTGTTACTAACATGTTTACCTCCATTGTAGGTAATGTATTTGGGTTCAAGGCCTTGCGCGCTCTACGTCTGGAAGATTTGCGAATCCCAGTTGCTTATGTTAAAACTTTCC…
		Fabales	Fabaceae	Melilotus	sp.	rbcL	100	N	JQB-026	2014	introduced	TCCTGACTATGAAACCAAAGATACTGATATCTTGGCAGCATTCCGAGTAAGTCCTCAACCTGGAGTTCCGCCTGAAGAAGCAGGTGCAGCGGTAGCTGCCGAATCTTCCACTGGGACATGGACAACTGTGTGGACCGATGGACTTACCAGTCTTGATCGTTATAAAGGACGCTGCTACCACATCGAGCCTGTTGCTGGCGAAGATAATCAATTTATTGCTTATGTAGCTTATCCCTTAGACCTTTTTGAAGAAGGTTCTGTTACTAACATGTTTACCTCCATTGTAGGTAATGTATTTGGGTTCAAGGCCTTGCGCGCTCTACGTCTGGAAGATTTGCGAATCCCAGTTGCTTATGTTAAAACTTTCCAAGGTCCTCCTCACGGAATCCAAGTTGAGAG…
		Fabales	Fabaceae	Melilotus	sp.	rbcL	100	N	JQB-034	2014	introduced	GCTGGTGTTAAAGATTATAAATTGACTTATTATACTCCTGACTATGAAACCAAAGATACTGATATCTTGGCAGCATTCCGAGTAAGTCCTCAACCTGGAGTTCCGCCTGAAGAAGCAGGTGCAGCGGTAGCTGCCGAATCTTCCACTGGGACATGGACAACTGTGTGGACCGATGGACTTACCAGTCTTGATCGTTATAAAGGACGCTGCTACCACATCGAGCCTGTTGCTGGCGAAGATAATCAATTTATTGCTTATGTAGCTTATCCCTTAGACCTTTTTGAAGAAGGTTCTGTTACTAACATGTTTACCTCCATTGTAGGTAATGTATTTGGGTTCAAGGCCTTGCGCGCTCTACGTCTGGAAGATTTGCGAATCCCAGTTGCTTATGTTAAAACT…
		Fabales	Fabaceae	Robinia	sp.	rbcL	100	N	KGF-008	2015	N/A	TTGTNAAAACGGACGGCCAGTATGTCACCACAAACAGAGACTAAAGCAAGTGTTGGGTTCAAAGCTGGTGTTAAAGATTATAAATTGACTTATTATACTCCTGACTATGAAACCAAAGATACTGATATCTTGGCAGCATTCCGAGTAACTCCTCAACCTGGAGTTCCGCCTGAAGAAGCAGGTGCAGCGGTAGCTGCCGAATCTTCCACTGGTACATGGACAACTGTGTGGACCGATGGGCTTACCAGTCTTGATCGTTACAAAGGACGATGCTACCACATCGAGCCCGTTGCTGGAGAAGAAAGTCAATTTATTGCCTATGTAGCTTATCCCTTAGACCTTTTTGAAGAAGGTTCTGTTACTAACATGTTTACTTCCATTGTAGGTAATGTATTTGGG…
		Gentianales	Apocynaceae	Asclepias	sp.	rbcL	100	N	KFX-009	2015	native	AAGCCGGTGTTAAAGAGTACAAATTGACTTATTATACTCCTGAATACGAAACAAAAGATACTGATATCTTGGCAGCATTCCGAGTAACTCCTCAACCCGGAGTTCCACCTGAAGAAGCAGGGGCCGCGGTAGCTGCCGAATCTTCTACTGGTACATGGACAACTGTTTGGACCGATGGACTTACTAGCCTTGATCGTTACAAAGGGCGATGCTACCACATCGAGGCCGTTCCTGGAGAAGAAGATCAATTTATTGCTTATGTAGCTTACCCTTTAGACCTTTTTGAAGAAGGTTCTGTTACTAACATGCTTACTTCCATTGTAGGTAATGTATTTGGGTTCAAAGCCCTACGCGCTCTACGTCTGGAAGATTTGCGAATCCCTCAGGCTTATATTAAAA…
		Malpighiales	Euphorbiaceae	Euphorbia	sp.	rbcL	100	N	KDK-026	2015	native	GTGTTGGATTCAAGGCTGGTGTTAAAGATTATAAATTGACTTATTATACTCCTGAATATGAAACCAAAGATACTGATATCTTGGCAGCATTCCGAGTAACTCCTCAACCTGGAGTTCCGCCTGAGGAAGCAGGAGCTGCGGTAGCTGCTGAATCTTCTACTGGTACATGGACAACTGTGTGGACCGATGGGCTTACCAGTCTTGATCGTTATAAAGGACGATGCTACCACATCGAGCCCGTTGCTGGAGAAGAAAATCAGTATATTGCTTATGTAGCTTACCCCTTAGACCTTTTTGAAGAAGGTTCTGTTACTAATATGTTTACCTCCATTGTGGGTAATGTATTTGGGTTCAAAGCCCTGCGCGCTCTACGTCTGGAGGATTTGCGAATCCCTCCTG…
		Myrtales	Onagraceae	Oenothera	sp.	rbcL	100	N	GQB-034	2014	native	AGCCGGCGTTAAAGATTATAAACTGACTTATTATACTCCTGAATACGAAACCAAAGATACTGATATCTTGGCAGCATTCAGAGTAACTCCTCAACCTGGAGTTCCGCCTGAGGAAGCAGGGGCTGCAGTAGCTGCCGAATCTTCTACTGGTACCTGGACAACTGTGTGGACCGATGGGCTTACCAGCCTTGATCGTTATAAAGGAAGATGCTACCACATCGAGCCTGTTGCGGGAGAAGAGAATCAATATATATGTTATGTAGCTTACCCCTTAGACCTTTTTGAAGAGGGTTCTGTTACTAATATGTTTACTTCCATTGTGGGTAATGTATTTGGGTTCAAAGCCCTGCGTGCTCTACGTCTGGAGGATCTGAGAATCCCTACTGCATATGTTAAAAC…
		Poales	Poaceae	Andropogon	sp.	rbcL	100	N	KDK-017	2015	unknown	TGTTGGATTTAAAGCTGGTGTTAAGGATTATAAATTGACTTACTACACCCCGGAGTACGAAACCAAAGATACTGATATCTTGGCAGCATTCCGAGTAACTCCTCAGCTCGGGGTTCCGCCTGAAGAAGCAGGAGCTGCAGTAGCTGCGGAATCTTCTACTGGTACATGGACAACTGTTTGGACTGATGGACTTACCAGTCTTGATCGTTACAAAGGACGATGCTATCACATCGAGCCCGTTCCTGGGGACCCAGATCAATATATCTGTTATGTAGCTTATCCATTAGACCTATTTGAAGAGGGTTCTGTTACTAACATGTTTACTTCCATTGTGGGTAACGTATTTGGTTTCAAAGCCTTACGCGCTCTACGTTTGGAGGATCTACGAATTCCCCCTGC…
		Poales	Poaceae	Andropogon	sp.	rbcL	100	N	KFX-006	2015	unknown	ACACCCCGGAGTACGAAACCAAAGATACTGATATCTTGGCAGCATTCCGAGTAACTCCTCAGCTCGGGGTTCCGCCTGAAGAAGCAGGAGCTGCAGTAGCTGCGGAATCTTCTACTGGTACATGGACAACTGTTTGGACTGATGGACTTACCAGTCTTGATCGTTACAAAGGACGATGCTATCACATCGAGCCCGTTCCTGGGGACCCAGATCAATATATCTGTTATGTAGCTTATCCATTAGACCTATTTGAAGAGGGTTCTGTTACTAACATGTTTACTTCCATTGTGGGTAACGTATTTGGTTTCAAAGCCTTACGCGCTCTACGTTTGGAGGATCTACGAATTCCCCCTGCTTATGCAAAAACTTTCCAAGGTCCGCCTCACGGTATCCAAGTTG…
		Poales	Poaceae	Distichlis	sp.	rbcL	100	N	JQB-015	2014	unknown	GCAGCATTCCGAGTAACTCCGCAGCCCGGGGTTCCGCCTGAAGAAGCAGGGGCTGCAGTAGCTGCGGAATCTTCTACTGGTACATGGACAACTGTTTGGACTGATGGACTTACCAGTCTTGATCGTTACAAAGGACGATGCTATCACATCGAACCCGTTCCTGGGGAAGACAGTCAATATATCTGTTATATAGCTTATCCATTAGATCTATTTGAAGAGGGTTCTGTTACTAACATGTTTACTTCCATTGTGGGTAACGTATTTGGTTTCAAAGCCCTACGTGCTCTACGTTTGGAGGATCTACGAATTCCTCCTGCTTATTCAAAAACTTTCCAAGGTCCGCCTCATGGTAT
		Poales	Poaceae	Distichlis	sp.	rbcL	100	N	KDK-008	2015	unknown	GATTTCAAGCTGGTGTTAAAGATTATAAATTGACTTACTACACCCCGGAATACGAAACCAAGGATACTGATATCTTGGCAGCATTCCGAGTAACTCCGCAGCCCGGGGTTCCGCCTGAAGAAGCAGGGGCTGCAGTAGCTGCGGAATCTTCTACTGGTACATGGACAACTGTTTGGACTGATGGACTTACCAGTCTTGATCGTTACAAAGGACGATGCTATCACATCGAACCCGTTCCTGGGGAAGACAGTCAATATATCTGTTATATAGCTTATCCATTAGATCTATTTGAAGAGGGTTCTGTTACTAACATGTTTACTTCCATTGTGGGTAACGTATTTGGTTTCAAAGCCCTACGTGCTCTACGTTTGGAGGATCTACGAATTCCTCCTGCTTATT…
		Poales	Poaceae	Distichlis	sp.	rbcL	100	N	KFX-016	2015	unknown	GGTGTTGGATTTCAAGCTGGTGTTAAAGATTATAAATTGACTTACTACACCCCGGAATACGAAACCAAGGATACTGATATCTTGGCAGCATTCCGAGTAACTCCGCAGCCCGGGGTTCCGCCTGAAGAAGCAGGGGCTGCAGTAGCTGCGGAATCTTCTACTGGTACATGGACAACTGTTTGGACTGATGGACTTACCAGTCTTGATCGTTACAAAGGACGATGCTATCACATCGAACCCGTTCCTGGGGAAGACAGTCAATATATCTGTTATATAGCTTATCCATTAGATCTATTTGAAGAGGGTTCTGTTACTAACATGTTTACTTCCATTGTGGGTAACGTATTTGGTTTCAAAGCCCTACGTGCTCTACGTTTGGAGGATCTACGAATTCCTCCT…
		Poales	Poaceae	Panicum	sp.	rbcL	100	N	FPB-024	2014	native	TTGGATTTAAAGCTGGTGTTAAGGATTATAAATTGACTTACTACACCCCGGAGTACGAAACCAAGGATACTGATATCTTGGCAGCATTCCGAGTAACTCCTCAGCCCGGGGTTCCGCCTGAAGAAGCAGGGGCTGCAGTAGCTGCGGAATCTTCTACTGGTACATGGACAACTGTTTGGACTGATGGACTTACCAGTCTTGATCGTTACAAAGGACGATGCTATCACATCGAGCCCGTTCCTGGGGAGGCAGATCAATATATCTGTTATATAGCTTATCCATTAGACCTATTTGAAGAGGGTTCTGTTACTAACATGTTTACTTCCATTGTGGGTAACGTATTTGGTTTCAAAGCCCTACGCGCTCTACGTTTGGAGGATCTACGAATTCCCCCTGCTT…
		Poales	Poaceae	Panicum	sp.	rbcL	100	N	KDK-024	2015	native	GTGTTGGATTTAAAGCTGGTGTTAAGGATTATAAATTGACTTACTACACCCCGGAGTACGAAACCAAGGATACTGATATCTTGGCAGCATTCCGAGTAACTCCTCAGCCCGGGGTTCCGCCTGAAGAAGCAGGGGCTGCAGTAGCTGCGGAATCTTCTACTGGTACATGGACAACTGTTTGGACTGATGGACTTACCAGTCTTGATCGTTACAAAGGACGATGCTATCACATCGAGCCCGTTCCTGGGGAGGCAGATCAATATATCTGTTATATAGCTTATCCATTAGACCTATTTGAAGAGGGTTCTGTTACTAACATGTTTACTTCCATTGTGGGTAACGTATTTGGTTTCAAAGCCCTACGCGCTCTACGTTTGGAGGATCTACGAATTCCCCCTG…
		Poales	Poaceae	Panicum	sp.	rbcL	100	N	KFX-002	2015	native	ACACCCCGGAGTACGAAACCAAGGATACTGATATCTTGGCAGCATTCCGAGTAACTCCTCAGCCCGGGGTTCCGCCTGAAGAAGCAGGGGCTGCAGTAGCTGCGGAATCTTCTACTGGTACATGGACAACTGTTTGGACTGATGGACTTACCAGTCTTGATCGTTACAAAGGACGATGCTATCACATCGAGCCCGTTCCTGGGGAGGCAGATCAATATATCTGTTATATAGCTTATCCATTAGACCTATTTGAAGAGGGTTCTGTTACTAACATGTTTACTTCCATTGTGGGTAACGTATTTGGTTTCAAAGCCCTACGCGCTCTACGTTTGGAGGATCTACGAATTCCCCCTGCTTATTCAAAAACTTTCCAAGGTCCGCCTCACGGTATCCAAGTTG…
		Poales	Poaceae	Phragmites	sp.	rbcL	100	N	FPB-019	2014	invasive	TAAAGCCGGTGTTAAGGATTATAAATTGACTTACTACACCCCGGAGTACGAAACCAAGGATACTGATATCTTGGCAGCATTCCGAGTAACTCCTCAGCCCGGGGTTCCGGCTGAAGAAGCAGGGGCTGCAGTAGCTGCGGAATCTTCTACTGGTACATGGACAACTGTTTGGACTGATGGACTTACCAGTCTTGATCGTTACAAAGGACGATGCTATCACATCGAGCCCGTTCCTGGGGACGAGGGTCAATATATCTGTTATGTAGCTTATCCATTAGACCTATTTGAAGAGGGTTCTGTTACTAACATGTTTACTTCCATTGTAGGTAACGTATTTGGTTTCAAAGCCCTACGCGCTCTACGTTTGGAGGATCTACGAATTCCTCCTACTTATTCAAA…
		Poales	Poaceae	Phragmites	sp.	rbcL	100	N	GQB-054	2014	invasive	GTGTTGGATTTAAAGCCGGTGTTAAGGATTATAAATTGACTTACTACACCCCGGAGTACGAAACCAAGGATACTGATATCTTGGCAGCATTCCGAGTAACTCCTCAGCCCGGGGTTCCGGCTGAAGAAGCAGGGGCTGCAGTAGCTGCGGAATCTTCTACTGGTACATGGACAACTGTTTGGACTGATGGACTTACCAGTCTTGATCGTTACAAAGGACGATGCTATCACATCGAGCCCGTTCCTGGGGACGAGGGTCAATATATCTGTTATGTAGCTTATCCATTAGACCTATTTGAAGAGGGTTCTGTTACTAACATGTTTACTTCCATTGTAGGTAACGTATTTGGTTTCAAAGCCCTACGCGCTCTACGTTTGGAGGATCTACGAATTCCTCCTA…
		Poales	Poaceae	Spartina	sp.	rbcL	100	N	JQB-003	2014	native/invasive	CACCCCGGAATACGAAACCAAGGATACTGATATCTTGGCAGCATTTCGAGTAACTCCTCAGCCCGGGGTTCCGCCTGAAGAAGCAGGGGCTGCAGTAGCTGCGGAATCTTCTACTGGTACATGGACAACTGTTTGGACTGATGGACTTACCAGTCTTGATCGTTACAAAGGACGATGCTATCACATCGAACCCGTTCCTGGGGAAGACAGTCAATATATCTGTTATATAGCTTATCCGTTAGATCTATTTGAAGAGGGTTCTGTTACTAACATGTTTACTTCCATTGTGGGTAACGTATTTGGTTTCAAAGCCCTACGCGCTCTACGTTTGGAGGATCTACGAATTCCTGCTGCTTATGCAAAAACTTTCCAAGGTCCGCCTCATGGTATCCAAGTTGA…
		Poales	Poaceae	Spartina	sp.	rbcL	100	N	JQB-017	2014	native/invasive	TGGTGTTAAAGATTATAAATTGACTTACTACACCCCGGAATACGAAACCAAGGATACTGATATCTTGGCAGCATTTCGAGTAACTCCTCAGCCCGGGGTTCCGCCTGAAGAAGCAGGGGCTGCAGTAGCTGCGGAATCTTCTACTGGTACATGGACAACTGTTTGGACTGATGGACTTACCAGTCTTGATCGTTACAAAGGACGATGCTATCACATCGAACCCGTTCCTGGGGAAGACAGTCAATATATCTGTTATATAGCTTATCCGTTAGATCTATTTGAAGAGGGTTCTGTTACTAACATGTTTACTTCCATTGTGGGTAACGTATTTGGTTTCAAAGCCCTACGCGCTCTACGTTTGGAGGATCTACGAATTCCTGCTGCTTATGCAAAAACTTT…
		Poales	Poaceae	Spartina	sp.	rbcL	100	N	KFX-017	2015	native/invasive	GGTGTTGGATTTCAAGCTGGTGTTAAAGATTATAAATTGACTTACTACACCCCGGAATACGAAACCAAGGATACTGATATCTTGGCAGCATTTCGAGTAACTCCTCAGCCCGGGGTTCCGCCTGAAGAAGCAGGGGCTGCAGTAGCTGCGGAATCTTCTACTGGTACATGGACAACTGTTTGGACTGATGGACTTACCAGTCTTGATCGTTACAAAGGACGATGCTATCACATCGAACCCGTTCCTGGGGAAGACAGTCAATATATCTGTTATATAGCTTATCCGTTAGATCTATTTGAAGAGGGTTCTGTTACTAACATGTTTACTTCCATTGTGGGTAACGTATTTGGTTTCAAAGCCCTACGCGCTCTACGTTTGGAGGATCTACGAATTCCTGCT…
		Rosales	Moraceae	Morus	sp.	rbcL	100	N	JQB-046	2014	invasive	CCAGTATGTCACCACAAACAGAGACTAAAGCAAGTGTTGGATTCAAAGCTGGTGTTAAAGAGTATAAATTGACTTATTATACTCCTGAATATGAAACCAAGGATACTGATATCTTGGCAGCATTTCGAGTAACTCCTCAACCCGGAGTTCCCCCTGAAGAAGCAGGGGCTGCGGTAGCTGCTGAATCTTCTACTGGTACATGGACAACTGTGTGGACTGACGGGCTTACCAGTCTTGATCGCTACAAAGGACGATGCTACAACATCGAGCCCGTTGCTGGAGAAGAAAGTCAATTTATTGCTTATGTAGCTTACCCTTTAGACCTTTTTGAAGAAGGTTCGGTTACTAACATGTTTACCTCCATTGTGGGTAATGTATTTGGGTTCAAGGCCCTGGCTG…
		Rosales	Moraceae	Morus	sp.	rbcL	100	N	HPB-006	2014	N/A	AGATACTGATATCTTGGCAGCATTTCGAGTAACTCCTCAACCTGGAGTTCCCCCTGAAGAAGCAGGGGCTGCGGTAGCTGCTGAATCTTCTACTGGTACATGGACAACTGTATGGACTGACGGGCTTACCAGTCTTGATCGCTACAAAGGTCGATGCTACAACATCGAGCCCGTTGCTGGAGAAGAAAGTCAATTTATTGCTTATGTAGCTTACCCTTTAGACCTTTTTGAAGAAGGTTCTGTTACTAACATGTTTACTTCCATTGTGGGTAATGTATTTGGGTTCAAGGCCCTGCGTGCTCTACGTCTGGAAGATTTGCGAATCCCTAATGCTTATATTAAAACTTTCCAAGGACCACCTCATGGTATCCAAGTTGAGAGAGATAAATTGAACAAGTA…
		Rosales	Moraceae	Morus	sp.	rbcL	100	N	KPB-008	2014	N/A	TGGTGTTAAAGATTATAAATTGACTTATTACACTCCTGAATATGAAGTCAAAGATACTGATATCTTGGCAGCATTTCGAGTAACTCCTCAACCTGGAGTTCCCCCTGAAGAAGCAGGGGCTGCGGTAGCTGCTGAATCTTCTACTGGTACATGGACAACTGTATGGACTGACGGGCTTACCAGTCTTGATCGCTACAAAGGTCGATGCTACAACATCGAGCCCGTTGCTGGAGAAGAAAGTCAATTTATTGCTTATGTAGCTTACCCTTTAGACCTTTTTGAAGAAGGTTCTGTTACTAACATGTTTACTTCCATTGTGGGTAATGTATTTGGGTTCAAGGCCCTGCGTGCTCTACGTCTGGAAGATTTGCGAATCCCTAATGCTTATATTAAAACTTT…
		Rosales	Moraceae	Morus	sp.	rbcL	100	N	KDK-027	2015	N/A	GTTGGATTCAAAGCTGGTGTTAAAGATTATAAATTGACTTATTACACTCCTGAATATGAAGTCAAAGATACTGATATCTTGGCAGCATTTCGAGTAACTCCTCAACCTGGAGTTCCCCCTGAAGAAGCAGGGGCTGCGGTAGCTGCTGAATCTTCTACTGGTACATGGACAACTGTATGGACTGACGGGCTTACCAGTCTTGATCGCTACAAAGGTCGATGCTACAACATCGAGCCCGTTGCTGGAGAAGAAAGTCAATTTATTGCTTATGTAGCTTACCCTTTAGACCTTTTTGAAGAAGGTTCTGTTACTAACATGTTTACTTCCATTGTGGGTAATGTATTTGGGTTCAAGGCCCTGCGTGCTCTACGTCTGGAAGATTTGCGAATCCCTAATGCT…
		Rosales	Rosaceae	Prunus	sp.	rbcL	100	N	KQB-012	2014	native	CAAAGCTGGTGTTAAAGATTATAAATTGACTTATTATACTCCTGACTATGAAACCAAAGATACTGATATCTTGGCAGCATTTCGAGTAACTCCTCAACCTGGAGTTCCACCTGAAGAAGCAGGGGCAGCGGTAGCTGCTGAATCTTCTACTGGTACATGGACAACTGTATGGACTGACGGGCTTACTAGTCTTGATCGTTACAAAGGTCGATGCTATCACATCGAGCCCGTTGCTGGAGAAGAAAGTCAATTTATTGCTTATGTAGCTTACCCCTTAGACCTTTTTGAAGAAGGTTCTGTTACTAACCTGTTTACTTCCATTGTAGGTAATGTGTTTGGGTTCAAGGCCCTGCGCGCTCTACGTCTGGAAGATTTGCGAATCCCTCCTGCTTATGTTAA…
		Rosales	Rosaceae	Rosa	sp.	rbcL	100	N	GQB-035	2014	native	CGGATTATGAAACCAAAGATACTGATATCTTGGCAGCATTTCGAGTAACTCCTCAACCTGGAGTTCCGCCTGAGGAAGCAGGGGCAGCGGTAGCTGCGGAATCTTCTACTGGTACATGGACAACTGTATGGACTGATGGGCTTACCAGTCTTGATCGTTACAAAGGGCGATGCTACCACATTGAACCTGTTGCTGGAGAAGAAAGTCAATTTATTGCTTATGTAGCTTACCCTTTAGACCTTTTTGAAGAGGGTTCGGTTACTAACATGTTTACTTCCATTGTAGGTAATGTGTTTGGGTTCAAGGCCTTGCGCGCTCTACGTCTGGAGGATTTACGAATCCCTACTGCTTATGTTAAAACTTTCCAAGGCCCGCCTCACGGGATCCAAGTTGAAAGAG…
		Rosales	Rosaceae	Rosa	sp.	rbcL	100	N	KDW-017	2015	native	AAAGATACTGATATCTTGGCAGCATTTCGAGTAACTCCTCAACCTGGAGTTCCGCCTGAGGAAGCAGGGGCAGCGGTAGCTGCGGAATCTTCTACTGGTACATGGACAACTGTATGGACTGATGGGCTTACCAGTCTTGATCGTTACAAAGGGCGATGCTACCACATTGAACCTGTTGCTGGAGAAGAAAGTCAATTTATTGCTTATGTAGCTTACCCTTTAGACCTTTTTGAAGAGGGTTCGGTTACTAACATGTTTACTTCCATTGTAGGTAATGTGTTTGGGTTCAAGGCCTTGCGCGCTCTACGTCTGGAGGATTTACGAATCCCTACTGCTTATGTTAAAACTTTCCAAGGCCCGCCTCACGGGATCCAAGTTGAAAGAGATAAATTGAACAAG…
		Rosales	Rosaceae	Rosa	sp.	rbcL	100	N	KFJ-014	2015	native	AGTGTTGGATTCAAAGCTGGTGTTAAAGATTATAAATTGACTTATTATACTCCGGATTATGAAACCAAAGATACTGATATCTTGGCAGCATTTCGAGTAACTCCTCAACCTGGAGTTCCGCCTGAGGAAGCAGGGGCAGCGGTAGCTGCGGAATCTTCTACTGGTACATGGACAACTGTATGGACTGATGGGCTTACCAGTCTTGATCGTTACAAAGGGCGATGCTACCACATTGAACCTGTTGCTGGAGAAGAAAGTCAATTTATTGCTTATGTAGCTTACCCTTTAGACCTTTTTGAAGAGGGTTCGGTTACTAACATGTTTACTTCCATTGTAGGTAATGTGTTTGGGTTCAAGGCCTTGCGCGCTCTACGTCTGGAGGATTTACGAATCCCTACT…
		Solanales	Solanaceae	Solanum	sp.	rbcL	100	N	KDW-015	2015	introduced	AGTGTTGGATTCAAAGCTGGTGTTAAAGAGTACAAATTGACTTATTATACTCCTGAGTACCAAACCAAGGATACTGATATATTGGCAGCATTCCGAGTAACTCCTCAACCTGGAGTTCCACCTGAAGAAGCAGGGGCCGCGGTAGCTGCCGAATCTTCTACTGGTACATGGACAACTGTATGGACCGATGGACTTACCAGTCTTGATCGTTACAAAGGGCGATGCTACCGCATCGAGCGTGTTGTTGGAGAAAAAGATCAATATATTGCTTATGTAGCTTACCCTTTAGACCTTTTTGAAGAAGGTTCCGTTACCAATATGTTGACTTCCATTGTAGGTAATGTATTTGGGTTCAAAGCCTTGCGCGCTCTACGTCTGGAAGATCTGCGAATCCCTGTT…
		Ulvales	Ulvaceae	Ulva	sp.	rbcL	100	N	KQB-015	2014	unknown	ACGCCTGATTATCAAGTAAAAGATACTGATATTTTAGCAGCATTCCGTATGACTCCTCAACCAGGAGTACCAGCAGAAGAAGCAGGGGCGGCTGTTGCTGCTGAATCATCAACAGGTACTTGGACAACTGTATGGACTGATGGTTTAACATCTTTAGATCGTTATAAAGGTCGTTGTTACGATATTGAACCATTAGGAGAAGATGATCAATATATTGCTTATATTGCTTACCCTTTAGACTTATTTGAAGAAGGGTCAGTTACAAACTTATTTACTTCAATTGTAGGTAACGTTTTTGGTTTTAAAGCTTTACGTGCTTTACGTTTAGAAGATTTACGTATTCCACCAGCTTATGTTAAAACATTCCAAGGTCCACCTCATGGTATTCAGGTTGAACGT…
		Gentianales	Asclepiadaceae	Asclepias	syriaca	rbcL	100	N	GPB-010	2014	native	GGATTCAAAGCCGGTGTTAAAGAGTACAAATTGACTTATTATACTCCTGAATACGAAACAAAAGATACTGATATCTTGGCAGCATTCCGAGTAACTCCTCAACCCGGAGTTCCACCTGAAGAAGCAGGGGCCGCGGTAGCTGCCGAATCTTCTACTGGTACATGGACAACTGTTTGGACCGATGGACTTACTAGCCTTGACCGTTACAAAGGGCGATGCTACCACATCGAGGCCGTTCCTGGAGAAGAAGATCAATTTATTGCTTATGTAGCTTACCCTTTAGACCTTTTTGAAGAAGGTTCTGTTACTAACATGCTTACTTCCATTGTAGGTAATGTATTTGGGTTCAAAGCCCTACGCGCTCTACGTCTGGAAGATTTGCGAATCCCTCAGGCTTAT…
		Gentianales	Asclepiadaceae	Asclepias	syriaca	rbcL	100	N	HPB-014	2014	native	AAGCCGGTGTTAAAGAGTACAAATTGACTTATTATACTCCTGAATACGAAACAAAAGATACTGATATCTTGGCAGCATTCCGAGTAACTCCTCAACCCGGAGTTCCACCTGAAGAAGCAGGGGCCGCGGTAGCTGCCGAATCTTCTACTGGTACATGGACAACTGTTTGGACCGATGGACTTACTAGCCTTGACCGTTACAAAGGGCGATGCTACCACATCGAGGCCGTTCCTGGAGAAGAAGATCAATTTATTGCTTATGTAGCTTACCCTTTAGACCTTTTTGAAGAAGGTTCTGTTACTAACATGCTTACTTCCATTGTAGGTAATGTATTTGGGTTCAAAGCCCTACGCGCTCTACGTCTGGAAGATTTGCGAATCCCTCAGGCTTATATTAAAA…
		Rosales	Elaeagnaceae	Elaeagnus	umbellata	rbcL	100	N	KPB-004	2014	invasive	AAGCGGGTGTTAAAGATTATAAATTGAATTATTACACTCCTGACTATCAAACCAAAGATACTGATATCTTAGCAGCATTTCGAGTAACTCCTCAACCAGGAGTTCCACCCGAAGAAGCAGGGGCAGCGGTAGCTGCTGAATCTTCTACTGGTACATGGACAACTGTATGGACTGACGGGCTTACCAGTCTTGATCGTTACAAGGGTCGATGCTACCAGATTGAGCCCGTTGCTGGAGAAGAAAATCAATATATTGCTTATGTAGCTTACCCCTTAGACCTTTTTGAAGAAGGCTCTGTTACTAACATGTTTACTTCCATTGTGGGTAATGTGTTTGGATTCAAGGCCCTGCGCGCTCTACGTCTGGAGGATTTGCGAATCCCTACTGCTTATACTAAAA…
		Poales	Poaceae	Panicum	virgatum	rbcL	100	N	GQB-027	2014	native	TTAAAGCTGGTGTTAAGGATTATAAATTGACTTACTACACCCCGGAGTACGAAACCAAGGATACTGATATCTTGGCAGCATTCCGAGTAACTCCTCAGCCCGGGGTTCCGCCTGAAGAAGCAGGGGCTGCAGTAGCTGCGGAATCTTCTACTGGTACATGGACAACTGTTTGGACTGATGGACTTACCAGTCTTGATCGTTACAAAGGACGATGCTATCACATCGAGCCCGTTCCTGGGGAGGCAGATCAATATATCTGTTATATAGCTTATCCATTAGACCTATTTGAAGAGGGTTCTGTTACTAACATGTTTACTTCCATTGTGGGTAACGTATTTGGTTTCAAAGCCCTACGCGCTCTACGTTTGGAGGATCTACGAATTCCCCCTACTTATTCAA…
		Poales	Poaceae	Panicum	virgatum	rbcL	100	N	JQB-036	2014	native	TGTTGGATTTAAAGCTGGTGTTAAGGATTATAAATTGACTTACTACACCCCGGAGTACGAAACCAAGGATACTGATATCTTGGCAGCATTCCGAGTAACTCCTCAGCCCGGGGTTCCGCCTGAAGAAGCAGGGGCTGCAGTAGCTGCGGAATCTTCTACTGGTACATGGACAACTGTTTGGACTGATGGACTTACCAGTCTTGATCGTTACAAAGGACGATGCTATCACATCGAGCCCGTTCCTGGGGAGGCAGATCAATATATCTGTTATATAGCTTATCCATTAGACCTATTTGAAGAGGGTTCTGTTACTAACATGTTTACTTCCATTGTGGGTAACGTATTTGGTTTCAAAGCCCTACGCGCTCTACGTTTGGAGGATCTACGAATTCCCCCTAC…
		Poales	Poaceae	Panicum	virgatum	rbcL	100	N	JQB-038	2014	native	GTGTTGGATTTAAAGCTGGTGTTAAGGATTATAAATTGACTTACTACACCCCGGAGTACGAAACCAAGGATACTGATATCTTGGCAGCATTCCGAGTAACTCCTCAGCCCGGGGTTCCGCCTGAAGAAGCAGGGGCTGCAGTAGCTGCGGAATCTTCTACTGGTACATGGACAACTGTTTGGACTGATGGACTTACCAGTCTTGATCGTTACAAAGGACGATGCTATCACATCGAGCCCGTTCCTGGGGAGGCAGATCAATATATCTGTTATATAGCTTATCCATTAGACCTATTTGAAGAGGGTTCTGTTACTAACATGTTTACTTCCATTGTGGGTAACGTATTTGGTTTCAAAGCCCTACGCGCTCTACGTTTGGAGGATCTACGAATTCCCCCTA…
		Poales	Poaceae	Setaria	viridis	rbcL	100	N	KDK-016	2015	introduced	GTTGGATTTAAAGCTGGTGTTAAGGATTATAAATTGACTTACTACACCCCGGAGTACGAAACCAAGGATACTGATATCTTGGCAGCATTCCGAGTAACTCCTCAGCCCGGGGTTCCGCCTGAAGAAGCAGGGGCTGCAGTAGCTGCGGAATCTTCTACTGGTACATGGACAACTGTTTGGACTGATGGACTTACCAGTCTTGATCGTTACAAAGGACGATGCTATCACATCGAGCCCGTTCCTGGGGAGGCAGATCAATATATCTGTTATATAGCTTATCCATTAGACCTATTTGAAGAGGGTTCTGTTACTAACATGTTTACTTCCATTGTGGGTAACGTGTTTGGTTTCAAAGCCCTACGCGCTCTACGTTTGGAGGATCTACGAATTCCCATTGCT…
		Poales	Poaceae	Setaria	viridis	rbcL	100	N	KDK-025	2015	introduced	GTTGGATTTAAAGCTGGTGTTAAGGATTATAAATTGACTTACTACACCCCGGAGTACGAAACCAAGGATACTGATATCTTGGCAGCATTCCGAGTAACTCCTCAGCCCGGGGTTCCGCCTGAAGAAGCAGGGGCTGCAGTAGCTGCGGAATCTTCTACTGGTACATGGACAACTGTTTGGACTGATGGACTTACCAGTCTTGATCGTTACAAAGGACGATGCTATCACATCGAGCCCGTTCCTGGGGAGGCAGATCAATATATCTGTTATATAGCTTATCCATTAGACCTATTTGAAGAGGGTTCTGTTACTAACATGTTTACTTCCATTGTGGGTAACGTGTTTGGTTTCAAAGCCCTACGCGCTCTACGTTTGGAGGATCTACGAATTCCCATTGCT…
Arthropoda	Insecta	Hymenoptera	Formicidae	Nylanderia	parvula	COI	100	N	KHN-004_2		native	GTCCTCTATAAGTATAATTATTCGTTTAGAATTAGGATCTCCAAATGCTTTAATTAATAATGATCAAATTTATAATTCCATAGTTACTAGACATGCTTTCATTATAATTTTCTTCATAGTAATGCCTTTTATAATTGGTGGATTCGGGAATTTTTTAGTTCCATTAATACTTGGGTCCCCTGATATAGCTTATCCCCGAATAAATAACATAAGATTTTGACTTTTACCCCCTTCCTTATCATTACTTTTATTAAGAAATTTTATTAATGATGGAGTCGGAACAGGTTGAACAGTTTATCCCCCTTTAGCATCTAATATTTTTCATAATGGCCCCTCAGTTGATCTTGCTATTTTTTCTTTACATATTGCTGGGATATCCTCAATTCTAGGGGCTATTAA…
Arthropoda	Insecta	Hymenoptera	Formicidae	Tapinoma	sessile	COI	100	N	KHN-004_1	2015	N/A	GCGGAGCTTTAATTAATAATGATCAAATCTATAACTCAATTGTAACAGGACATGCTTTTATTATAATTTTTTTTATAGTTATACCTTTTATAATTGGGGGTTTTGGAAATTTTTTAGTCCCCTTAATACTCGGGGCCCCAGATATAGCTTACCCCCGAATAAATAACATAAGATTTTGATTACTACCGCCCTCAATCCTTTTACTAACTATTAGAAATTTTATCAGATCTGGAGTAGGGACCGGATGAACAGTTTACCCGCCCCTAGCATCTAATATCTATCATAATGGACCTTCTGTAGATTTAGCTATTTTCTCCCTTCATATTGCTGGTATATCCTCAATTTTAGGGGCAATTAATTTTATTTCTACTATTATTAATATACACCATAAAAATTTTT…
Arthropoda	Insecta	Hymenoptera	Formicidae	Tetramorium	caespitum	COI	100	N	HPB-020	2014	Introduced	GAGCTTTAATTAATAATGATCAAATCTATAACTCAATTGTAACAGGACATGCTTTTATTATAATTTTTTTTATAGTTATACCTTTTATAATTGGGGGTTTTGGAAATTTTTTAGTCCCCTTAATACTCGGGGCCCCAGATATAGCTTACCCCCGAATAAATAACATAAGATTTTGATTACTACCGCCCTCAATCCTTTTACTAACTATTAGAAATTTTATCAGATCTGGAGTAGGGACCGGATGAACAGTTTACCCGCCCCTAGCATCTAATATCTATCATAATGGACCTTCTGTAGATTTAGCTATTTTCTCCCTTCATATTGCTGGTATATCCTCAATTTTAGGGGCAATTAATTTTATTTCTACTATTATTAATATACACCATAAAAATTTTTCCA…
Arthropoda	Insecta	Hymenoptera	Formicidae	Tetramorium	cf. caespitum	COI	100	N	GQB-006	2014	Introduced	TCAATAAGTATAATTATCCGACTTGAATTAAGTTCCTGTGGTTCATTAATTAATGACGACCAAGTATATAATTCCTTAGTAACAAGACATGCCCTTGTTATAATTTTCTTTATAGTAATGCCTTTTATAATTGGTGGATTTGGAAATTTTTTAGTTCCATTAATACTAGGAACTCCCGATATAGCCTACCCCCGTATAAATAACATAAGATTTTGACTTCTACCACCCTCTATTAGATTATTATTGCTTAGAAGATTTATTAATCCAGGGGTAGGAACAGGATGAACTATCTATCCCCCATTAGCATCTAATATCTTTCATAGAGGCCCATCAATTGATCTATCAATTTTTTCTCTTCATATTGCAGGAATATCTTCTATTATAGGTGCAATTAATTTT…
Arthropoda	Insecta	Hymenoptera	Hymenoptera	Agapostemon	splendens	COI	100	N	GQB-063	2014	unknown	AAGAATTCCAGGAAGATGAATTTCAAATGATCAAATATTTAATACTATTGTTACTTCACATGCATTCATTATAATTTTTTTTATAGTTATACCATTTATAATTGGGGGATTCGGAAATTGATTAGTGCCTTTAATAATTGGAGCTCCAGACATAGCTTTCCCACGTATAAATAATATAAGATTTTGACTATTAACCCCATCTTTATTTTTATTATTATTAAGAAGAATATTAATATCAGGGTCAGGAACAGGATGAACTATTTACCCCCCATTATCATCTTTTATTTATCATAACTCAATATCAGTTGATTTAACAATTTTTTCTTTACATATTGCAGGAATTTCATCTATTATAGGAGCTATTAACTTTATTGTTTCTATTATTATAATAAAAAATAT…
		Fabales	Fabaceae	can't be determined	can't be determined	rbcL	95	N	JQB-052	2014	N/A	TTTGTAAAACGACGGCCCAGTATGTCACCACAAACAGAGACTAAAGCAANNGTTGGAGTTCAAAGCTGGTGTTAAAGANTATAAATTGACTTATTATACTCCTGAACGTATGAAACCAATGATACTGATATCTTGGCAGCATTCCGAGTAACTCCTCAACCTGGAGTTCCGCCTGAAGAAGCAGGGGCTGCGGTAGCTGCCGAATCTTCTACTGGTACATGGACAACTGTGTGGACCGATGGACTTACCAGTCTTGATCGTTACAAAGGACGATGCTACCACATCGAGCCTGTTCCTGGAGAAGAAAATCAATATATTGGTTATGTAGCTTATCCCTTAGACCTTTTTGAAGAAGGTTCTGTTACTAACATGTTTACTTCCATTGTAGGTAATGTATTT…
		Fabales	Fabaceae	Strophostyles	leiosperma	rbcL	97	N	JQB-045	2014	unknown	CGGCCAGTATGTCACCACAAACAGAGACTAAAGCAGGTGTTGGATTTCAAGCTGGTGTTAAAGATTATAAATTGACTTACTACACTCCTGACTATGAAACCAAAGATACTGATATCTTGGCAGCATTCCGAGTAACTCCTCAACCTGGGGTTCCACCTGAAGAAGCAGGTGCTGCGGTAGCCGCCGAATCTTCTACTGGTACATGGACAACTGTGTGGACCGATGGGCTTACCAGTCTTGATCGTTACAAAGGACGATGCTATAACATCGAACCGGTTGCTGGGGAAGAAAATCAATATATTGCTTACGTAGCTTATCCGTTAGATCTATTTGAAGAGGGTTCTGTTACTAACATGTTTACTTCTATTGTCGGTAATGTATTTGGTTTCAAGGCACTGC…
Arthropoda	Insecta	Hymenoptera	Crabronidae	Passaloecus	sp.	COI	98	N	GQB-058	2014	unknown	TAACAACTCACGCATTCATTATAATTTTCTTTATAGTTATACCATTTATAATTGGAGGATTCGGAAATTGATTAATTCCTTTAATAATTGGGGCCCCAGATATAGCCTACCCTCGTTTAAATAATCTTAGATTTTGACTTTTACCACCATCTTTATTACTTTTACTAATAGCAAATATTTTAAATGATGGAATTGGAACAGGATGAACAATTTATCCTCCATTATCTGCAAACACAGGTCATAGAGGATCATCAATAGATTTTACTATCTTTTCTTTACATATTGCAGGTATATCTTCAATTGCAGGTGCTATTAATTTTATAGCTACAATTTTAAATATAAAAAATAAAAATATACCTTATAGAATATTAGCTCTATTTCCATGATCAGTAATAATTA…
		Asterales	Asteraceae	Aster	sp.	rbcL	99	N	JQB-012	2014	unknown	GCATTTCGAGTAACTCCTCAACCTGGAGTTCCGCCTGAAGAAGCAGGGGCCGCAGTAGCTGCCGAATCTTCTACTGGTACATGGACAACTGTGTGGACCGATGGACTTACGAGCCTTGATCGTTACAAAGGGCGATGCTATGGAATCGAGCCTGTTCCTGGAGAAGAAAGTCAATTTATTGCTTATGTAGCTTACCCTATTAGACCTTTTTGAAGAAGGTTCTGTTACTAACATGTTTACTTCCATTGTAGGTAATGTATTTGGGTTCAAAGCCCTGCGTGCTCTACGTCTGGAAGATTTGCGAATCCCTACTGCGTATGTTAAAACTTTCCAAGGTCCGCCTCACGGCATCCAAGTTGAGAGAGATAAATTGAACAAGTATGGTCGTCCCCTGTTGGG…
		Poales	Poaceae	Spartina	sp.	rbcL	91	Y - published on Genbank	KDK-019	2015	native/invasive	GGTGTTGGATTTCAAGCTGGTGTTAAAGATTATAAATTGACTTACTACACCCCGGAATACGAAACCAAGGATACTGATATCTTGGCAGCATTTCGAGTAACTCCTCAGCCCGGGGTTCCGCCTGAAGAAGCAGGGGCTGCAGTAGCTGCGGAATCTTCTACTGGTACATGGACAACTGTTTGGACTGATGGACTTACCAGTCTTGATCGTTACAAAGGACGATGCTATCACATCGAACCCGTTCCTGGGGAAGACAGTCAATATATCTGTTATATAGCTTATCCGTTAGATCTATTTGAAGAGGGTTCTGTTACTAACATGTTTACTTCCATTGTGGGTAACGTATTTGGTTTCAAAGCCCTACGCGCTCTACGTTTGGAGGATCTACGAATTCCTGCT…
Arthropoda	Insecta	Diptera	Ephydridae	can't be determined	can't be determined	COI	94	Y - published on Genbank	GQB-003	2014	unknown	CATTAAGAATTTTAATTCGAGCAGAATTAGGGCATCCAGGTGCATTAATTGGAGATGATCAAATTTATAATGTAATTGTTACTGCTCACGCTTTTGTAATAATTTTTTTTATGGTTATGCCTATTATAATTGGAGGATTTGGGAATTGATTAGTTCCATTAATACTCGGAGCTCCAGATATAGCATTCCCTCGAATAAATAATATAAGTTTTTGATTACTACCTCCAGCTTTAACCCTATTACTAGTAAGTAGTATAGTAGAAAACGGGGCTGGTACAGGCTGAACTGTTTACCCACCACTATCAGCAGGAATTGCTCATGGTGGAGCATCAGTTGATCTAGCAATTTTTTCTTTACACTTAGCAGGAATTTCTTCTATTCTAGGAGCCGTAAATTTTA…	can't be determined
Arthropoda	Insecta	Diptera	Bombyliidae	can't be determined	can't be determined	COI	94	Y - published on Genbank	GQB-064	2014	unknown	GCGCATGAGCCGGTATAGTCGGTACCTCTTTAAGAATTCTAGTACGAGCCGAACTAGGTCACCCAGGTTCAATAATCGGAGATGATCAAATCTATAATGTTATTGTAACAGCCCACGCTTTCATTATAATTTTTTTCATAGTAATACCAATTATAATTGGGGGATTTGGTAATTGATTAGTTCCATTAATACTCGGAGCACCAGACATAGCATTCCCACGAATAAATAATATAAGATTTTGAATATTACCCCCCTCTTTAACACTTCTACTTGCTAGCTCAATAGTAGAAAGTGGGGCAGGAACAGGCTGAACAGTCTATCCCCCGCTTTCTGCAGGAATTGCACATGGAGGAGCTTCAGTAGATCTAGCCATCTTTTCCCTCCATTTAGCCGGAATTA…
Arthropoda	Insecta	Diptera	Carabidae	Bembidion	contractum	COI	94	Y - published on Genbank	GQB-004	2014	invasive in Florida	ATATTTTATTTTTGGTGCATGAGCAGGGATAGTGGGAACTTCTTTAAGAATACTAATTCGAGCAGAATTAGGAAACCCGGGATCTTTAATTGGAGATGATCAAATTTATAATGTTATTGTAACAGCTCATGCTTTTGTAATAATTTTTTTTATAGTTATACCAATTTTAATTGGAGGATTTGGAAATTGATTAGTTCCACTTATGCTAGGTGCCCCTGACATAGCATTTCCTCGAATAAATAATATAAGATTTTGATTATTACCTCCCTCCTTAACGTTACTCTTAATAAGTTCTATAGTAGAAAGAGGCGCAGGGACAGGATGAACCGTATACCCCCCACTTTCATCTTCTATTGCCCATAGAGGGGCATCTGTAGATTTAGCAATTTTTAGTCTTCA…
Arthropoda	Arachnida	Araneae	Gnaphosidae	Gnaphosa	sp.	COI	94	Y - published on Genbank	GQB-007	2014	unknown	ATCATAAAANGATATTGGTACTTTATATTTGTTATTTGGTTCTTGAGCTGCTATGGTAGGAACTGCTATAAGTGTTCTAATTCGAATGGAATTGGGACAGGTAGGAAGATTGTTGGGGGATGATCATCTTTATAATGTGATTGTTACTGCTCATGCATTTGTAATAATTTTTTTTATGGTTATACCTATTTTAATTGGAGGATTTGGAAATTGATTAGTTCCTTTAATATTAGGAGCTCCAGATATAGCTTTTCCTCGTATAAATAATTTAAGATTTTGGTTGTTACCACCATCTTTGGTTTTATTATTTATTTCATCTATGGTGAATATAGGTGTGGGAGCAGGATGAACAGTTTATCCTCCTTTAGCTTCAGGATTAGGACATCCTGGAAGAGCTAT…
Cnidaria	Hydrozoa	Hydroidolina	Tiaropsidae	Tiaropsis	sp.	COI	94	Y - published on Genbank	GQB-070	2014	unknown	CATTTATATAATGTTATAGTTACAGCTCATGCTTTCGTTATGATATTTTTTTTAGTTATGCCTGTTTTAATTGGGGGTTTTGGTAATTGATTTGTTCCATTATATATAGGAGCTCCCGATATGGCATTCCCTAGGTTAAATAATTTAAGTTTTTGATTACTTCCACCTGCTTTATTATTATTACTAGGTTCTTCTTTAGTAGAACAAGGAGCCGGTACTGGATGAACCGTTTACCCTCCTTTAGCAGGCCCCCAAACTCATTCAGGAGGTTCAGTAGATATGGCAATCTTTAGTTTGCATTGTGCTGGTGCTTCTTCCATTATGGGGGCTATAAATTTTATTACAACTATATTTAACATGAGAGCCCCAGGACTAACTATGGATAAACTGCCTTTGTTT…
Arthropoda	Insecta	Hymenoptera	Formicidae	Monomorium	sp.	COI	94	Y - published on Genbank	KHN-011	2015	Introduced - common to southwest US	GCTCATCTATAAGAATAATTATTCGATTAGAGTTAGGATCACCCGGATCTTTAATTAATAATGATCAAATTTTTAATTCTTTAATTACCAGGCATGCATTTATCATAATTTTTTTTATAGTTATACCTTTTATAATTGGAGGATTTGGAAACTTTTTAGTACCTCTTATACTTGGATCTCCTGATATAGCTTACCCACGTATAAATAATATAAGATTCTGACTCCTTCCCCCCTCATTAACTCTTCTTGTTATAAGAAGATTTATTAATTCAGGAGTAGGAACAGGATGAACAATTTATCCACCATTATCATCTAATATTTTTCATAGAGGAGCTTCAATTGACTTATCTATTTTTTCATTACATATTGCCGGTATATCTTCAATTTTAGGAGCAATTA…
Arthropoda	Insecta	Hymenoptera	Formicidae	Monomorium	sp.	COI	94	Y - published on Genbank	KHN-013	2015	Introduced - common to southwest US	GTATTCTATACTTTATTTTAGCTATTTGATCAGGAATAATTGGCTCATCTATAAGAATAATTATTCGATTAGAGTTAGGATCACCCGGATCTTTAATTAATAATGATCAAATTTTTAATTCTTTAATTACCAGGCATGCATTTATCATAATTTTTTTTATAGTTATACCTTTTATAATTGGAGGATTTGGAAACTTTTTAGTACCTCTTATACTTGGATCTCCTGATATAGCTTACCCACGTATAAATAATATAAGATTCTGACTCCTTCCCCCCTCATTAACTCTTCTTGTTATAAGAAGATTTATTAATTCAGGAGTAGGAACAGGATGAACAATTTATCCACCATTATCATCTAATATTTTTCATAGAGGAGCTTCAATTGACTTATCTATTTTTT…
Arthropoda	Insecta	Hymenoptera	Formicidae	Monomorium	sp.	COI	94	Y - published on Genbank	KHN-010	2015	Introduced - common to southwest US	ATAATTATTCGATTAGAGTTAGGATCACCCGGATCTTTAATTAATAATGATCAAATTTTTAATTCTTTAATTACCAGGCATGCATTTATCATAATTTTTTTTATAGTTATACCTTTTATAATTGGAGGATTTGGAAACTTTTTAGTACCTCTTATACTTGGATCTCCTGATATAGCTTACCCACGTATAAATAATATAAGATTCTGACTCCTTCCCCCCTCATTAACTCTTCTTGTTATAAGAAGATTTATTAATTCAGGAGTAGGAACAGGATGAACAATTTATCCACCATTATCATCTAATATTTTTCATAGAGGAGCTTCAATTGACTTATCTATTTTTTCATTACATATTGCCGGTATATCTTCAATTTTAGGAGCAATTAATTTTATTTCAACA…
Arthropoda	Insecta	Hymenoptera	Formicidae	Nylanderia	sp.	COI	94	Y - published on Genbank	KHN-012	2015	native	CCTCTATAAGTATAATTATTCGTTTAGAATTAGGATCTCCAAATGCTTTAATTAATAATGATCAAATTTATAATTCCATAGTTACTAGACATGCTTTCATTATAATTTTCTTCATAGTAATGCCTTTTATAATTGGTGGATTCGGGAATTTTTTAGTTCCATTAATACTTGGGTCCCCTGATATAGCTTATCCCCGAATAAATAACATAAGATTTTGACTTTTACCCCCTTCCTTATCATTACTTTTATTAAGAAATTTTATTAATGATGGAGTCGGAACAGGTTGAACAGTTTATCCCCCTTTAGCATCTAATATTTTTCATAATGGCCCCTCAGTTGATCTTGCTATTTTTTCTTTACATATTGCTGGGATATCCTCAATTCTAGGGGCTATTAATT…
		Ulvales	Ulvellaceae	Ulvella	repens	rbcL	94	Y - published on Genbank	KDK-021	2015	unknown	ACACACCTGATTATCAAGTAAAAGATACTGATATTTTAGCAGCTTTTCGTATGACTCCTCAACCAGGTGTACCTGCAGAAGAAGCAGGTGCAGCAGTTGCTGCTGAATCATCAACTGGTACTTGGACAACTGTATGGACTGATGGTTTAACATCTTTAGATCGTTATAAAGGTCGTTGTTATGATATTGAACCATTAGGTGAAGATGATCAATATATTGCATATATTGCTTATCCATTAGATCTATTTGAAGAAGGTTCTGTTACAAATTTATTTACTTCAATTGTAGGTAATGTTTTTGGTTTTAAAGCTTTACGTGCTTTACGTTTAGAAGATTTACGTATTCCACCAGCTTATACTAAAACTTTTCAAGGTCCGCCACATGGTATTCAAGTAGAAC…
Mollusca	Bivalvia	Myoida	Myidae	Mya	arenaria	COI	94	Y - published on Genbank	KDW-016	2015	native	TTTAATTGTAACTAGACACGGGTTAATTATAATTTTTTTCCTTGTTATACCCATAATAATGGGCGGGTTCGGAAATTGGCTGGTGCCTCTTATGTTAATTGTACCTGACATGGCCTTCCCTCGTATAAATAATATTAGTTTCTGGGTGTTACCAAGATCTATGTTTTTATTATTTTGTTCAATGTTTAGAGAGGGGGGGTTTGGTGGGGGATGAACACTTTACCCTCCGTTGTCGAGAAATATAATAGGACACTCTGGTGCGGCGGGAGACTTTTTAATTTTATCCCTTCATATTGGAGGGGCTTCATCTATTATAGCTTCTCTAAATTTTTATAGAACTTGGGGTAACATGCGTGCAGGATGTCACCCGTTTCAGCGAGTTCCTCTTTTCTGTAGGTC…
Arthropoda	Insecta	Hemiptera	Cicadellidae	Spangbergiella	viridis	COI	84	Y - very low sequence quality	KFX-019	2015	unknown	TGATTATTCGGATTGAATTAGCCCAACCGGGATCATTCCTAAATAATGATCAATTATACAATGTCATTGTAACATCACATGCTTTCATTATAATCTTCTTTATAGTTATACCAATCATAATCGGGGGTTTTGGAAATTGACTTTTACCATTAATAATTGGAGCACCAGATATAGCATTTCCTCGACTAAACAATATAAGTTTCTGATTATTACCACCTTCACTTACATTATTATTAATAAGTTCTTTAATTGAAACAGGTGTTGGTACAGGATGAACAGTATACCCACCTCTTTCAAGAAATATTGCACATAATGGAGTAAGTGTAGATATATCTATTTTCTCTTTACATCTAGCAGGAATTTCAAGAATTCTTGGAGCAATTAACTTCATTACAACTG…
Arthropoda	Insecta	Hemiptera	Tingidae	Corythucha	ciliata	COI	87	Y - very low sequence quality	KEY-003	2015	native	TAATTCTTGATAGGAATGTTCATTAGGGAGGGTATATTTGTAATCATTCAATATTAGATGCTATATCTCTATTAAAGATGATTTGTCGTTTTGATACTATTCTATCTCATACAATTATAATAAATAAAATAATTCTAATAGTTGAAATTGTAGATCCTACAGATGAGATAATATTTCATGATAAAAATGAATCAGGGTAATCTGAATATCGTCGAGGTATTCCTCTCAACCCTAAGAAATGTTGAGGAAAAAATGTTATATTAACTCCTAAGAATATCACAAAAAATTGAATTTTAAGTCAATTTGGATTTATAGTTAATCCTGTTATTAGAGGATACCAGTTAATAAATCTTCCTATAATTGCAAATACTGCTCCTATTGATAATACGTAGTGAAAAT…
Arthropoda	Insecta	Hymenoptera	Formicidae	Nylanderia	sp.	COI	90	Y - very low sequence quality	KFJ-020		native	GGTCCTCTATAAGTATAATTATTCGTCTTGAATTAGGGTCTCCAAATGCTTTAATTAATAATGATCAAATCTATAATTCTATAGTAACTAGGCACGCTTTCATTATAATTTTTTTTATAGTTATACCTTTTATAATTGGCGGATTTGGGAATTTTTTAATCCCATTAATGCTTGGATCCCCTGATATAGCTTACCCCCGAATAAACAACATAAGATTTTGACTTTTACCTCCTTCCTTATCCTTACTTTTATTGAGAAATTTTATTAATGATGGGGTTGGAACAGGTTGAACGGTCTACCCTCCCTTGGCATCTAATATTTTTCATAATGGCCCCTCAGTTGATCTCGCTATTTTTTCCTTACATATTGCTGGAATATCTTCAATTCTAGGGGCTATTA…
		Caryophyllales	Plumbaginaceae	Limonium	sp.	rbcL	91	Y - very low sequence quality	KDK-020	2015	N/A	GTTGGATTCAAAGTTGGTGTTNAAGATTACAAATTGACTTATTATACTCCCTGAATATGAAACCAATAGATGGTGATATCTTGGCAGANTTTCGAGTAACTCCTCAACCTGGAGTTCCACCAGAGGAGGCAGGGGCTGCAGTAGCTGCTGAATCTTCTANTGGTACATGGACAACTGTGTGGACGGATGGACTTCCCAACCTTGTTCGTTACAAAGGACGATGCTTCCACATCAACCCTGNNGCTGGAAAAGAAAGTCANTTAATTGCTTATGTACNTTACCCCTTAAACCTTTTTGAANAAGGNTCTGTGACTAANATGTTTACTTCCTTTGTGGGAAATGTATTTGGANTCAAAGCTCTGCGTGCTCTACTTTTGGAAGATTTGAAAATCCCTCC
Arthropoda	Malacostraca	Decapoda	Diogenidae	Aniculus	aniculus	COI	93	Y - very low sequence quality	KDW-005	2015	Introduced	AACAAATGATTTTTTGGTCACCCTGAAGTTTAGTCATNGCTGTTTCCTGAANTTCTTGTAAAACGACGGCCAGTGGTCAACAAATCATAAAGATATTGGTNTT
Arthropoda	Insecta	Diptera	Muscidae	Spilogona	almqvistii	COI	88	Y - very low sequence quality	GQB-061	2014	unknown	TTTTGGAGCTTGATCCGGTATAATTGGAACATCTCTAAGAATTCTAATTCGAGCAGAACTAGGTCACCCCGGAGCTCTAATCGGAAACGATCAAATCTACAACGTTATTGTAACTGCTCACGCATTTATTATAATTTTCTTTATAGTTATACCAATTATAATTGGAGGATTTGGAAATTGACTTGTCCCTTTAATACTAGGAGCACCTGATATAGCCTTCCCTCGAATAAATAATATAAGATTCTGACTTTTACCTCCAGCCTTAACTATACTCCTAGCAAGCAGTATAGTGGAAAACGGAGCTGGGACAGGATGAACTGTTTACCCACCTTTATCAGCTAATACGGCTCATAGAGGAGCTTCAGTAGATTTAGCTATTTTCTCTCTTCATTTAGCAGG…
Arthropoda	Insecta	Diptera	Ephritidae	Ceratitis	sp.	COI	89	Y - very low squence quality	Fab3	2015	unknown	ACTTTATATTTTATCTTTGGAGCTTGAGCAGGTATAGTAGGAACCTCCCTTAGAATTCTAATTCGAGCCGAATTAGGTCACCCAGGAGCTTTAATTGGAGATGACCAAATTTATAATGTAATTGTAACAGCTCATGCTTTCGTTATAATTTTTTTTATAGTTATACCTATTATAATTGGAGGGTTTGGAAATTGATTAGTACCCTTAATATTAGGTGCTCCAGATATAGCCTTCCCTCGAATAAATAATATAAGTTTTTGATTATTACCTCCTTCCCTTACACTTTTATTAATAAGCAGTATAGTAGAAAACGGAGCAGGAACAGGTTGAACTGTTTACCCCCCATTATCTTCTCTAATTGCTCATAGAGGAGCCTCTGTAGATTTAGCCATTTTTTCA…
