# Supplementary material for: DNA barcoding Brooklyn (New York): A first assessment of biodiversity in Marine Park by citizen scientists
Source: PLoS One. 2018 Jul 18;13(7):e0199015. doi: 10.1371/journal.pone.0199015 (PMC6051577; doi:10.1371/journal.pone.0199015)
Supplement: S2 Table — In some instances, we could not identify the samples to the genus-level. (XLSX) [file pone.0199015.s002.xlsx]

## Sheet: Sheet1
Phylum (Animals Only)	Class (Animals Only)	Order	Family	Genus	Species	Gene	Identity %	Year Collected	Species Status	Sequences
Arthropoda	Malacostraca	Amphipoda	Gammaridae	Gammarus	tigrinus	COI	99	2014	native	GTACAGAACTAAGGGCCCCAGGTAACTTAATTGGGGATGACCAATTATACAACGTCATAGTTACAGCCCACGCTTTTGTTATAATTTTCTTTATAGTTATACCTATTATAATCGGGGGATTTGGCAATTGACTGGTCCCTTTAATATTAGGTAGACCAGATATAGCTTTTCCACGAATGAACAATATAAGATTTTGACTTCTCCCTCCTTCTCTTACTCTTTTATTAATAAGAGGAATAGTTGAAAGAGGAGTGGGGACTGGTTGAACTGTCTATCCTCCCCTAGCAGCTACAGTAGCTCATAGGGGTGGAGCAGTAGATCTAGCCATCTTTTCCCTTCATTTAGCCGGAGCATCTTCTATTCTGGGAGCTATTAATTTTATGTCTACTGTTATCAATA…
Arthropoda	Malacostraca	Amphipoda	Aoridae	Grandidierella	japonica	COI	99	2014	Introduced	CTTCGTTTTAGGTGCTTGGGCCAGTTTAGTCGGCACCTCACTAAGAATAATTATTCGAACCGAATTAAGAGGACCAGGAAACTTAATTGGAAACGATCAAATCTATAATGTCTCAGTAACAGCGCATGCTTTTGTAATAATTTTTTTTATAGTTATACCTATTATAATCGGGGGGTTTGGTAACTGACTAGTACCCCTAATACTAGGAAGACCGGATATAGCATTCCCCCGAATAAATAACATAAGATTTTGACTTTTACCTCCTTCTTTGACCCTGCTTTTAGTAAGAGGCTTAGTAGAAAGAGGAGTAGGAACAGGATGAACAGTGTACCCCCCATTAAGAGCAACCATCGCACACTCAGGGGGCTCAGTAGATTTAGCCATTTTTTCCCTTCATTT…
Arthropoda	Malacostraca	Amphipoda	Corophiidae	Leptocheirus	plumulosus	COI	98	2014	native	GCCAGTGGTCAACAAATCATAAAGATATTGGAACACTCTATTTTGTACTAGGTGCCTGAGCCGCAGTAGTGGGTACCTCACTTAGAGTAATTATTCGAACAGAATTAAGAGCCCCCGGATCATTAATTGGAGACGACCAAATTTATAACGTTATTGTTACCGCCCATGCTTTTGTAATAATTTTTTTTATAGTAATACCAATTATAATTGGAGGTTTTGGAAATTGACTAGTACCTTTAATGTTAGGGAGACCAGACATAGCTTTTCCTCGAATAAACAACATAAGATTTTGATTATTACCCCCCTCACTTACACTATTACTAGTAAGAGGTTTAGTAGAAAGAGGTGTGGGAACTGGATGAACTGTTTATCCCCCACTTAGAGCTACTATTGCCCATG…
Arthropoda	Arachnida	Araneae	Gnaphosidae	Gnaphosa	sp.	COI	94	2014	unknown	ATCATAAAANGATATTGGTACTTTATATTTGTTATTTGGTTCTTGAGCTGCTATGGTAGGAACTGCTATAAGTGTTCTAATTCGAATGGAATTGGGACAGGTAGGAAGATTGTTGGGGGATGATCATCTTTATAATGTGATTGTTACTGCTCATGCATTTGTAATAATTTTTTTTATGGTTATACCTATTTTAATTGGAGGATTTGGAAATTGATTAGTTCCTTTAATATTAGGAGCTCCAGATATAGCTTTTCCTCGTATAAATAATTTAAGATTTTGGTTGTTACCACCATCTTTGGTTTTATTATTTATTTCATCTATGGTGAATATAGGTGTGGGAGCAGGATGAACAGTTTATCCTCCTTTAGCTTCAGGATTAGGACATCCTGGAAGAGCTAT…
Arthropoda	Insecta	Coleoptera	Coccinellidae	Harmonia	axyridis	COI	100	2014	Introduced	ATTTGGAATATGGGCAGGAATAGTAGGAACATCGTTAAGTATTTTAATTCGGTTAGAATTAGGAACTAGAGGAAGATTAATTGGAAACGACCAAATTTATAATATAATTGTTACAGCTCATGCTTTCATTATAATTTTCTTTATAGTAATACCTATTATAATTGGGGGTTTTGGAAATTGATTAGTTCCTTTAATAATTGGAGCTCCTGATATAGCATTTCCACGATTAAATAACATAAGATTTTGACTTTTACCCCCTGCTTTAACTCTTTTAATTTTAAGAACAATCGTAGAAATAGGGGCAGGAACAGGATGAACTGTTTACCCTCCTCTTTCTTCTAATTTAACACATAATGGGCCTTCAGTAGATTTAGTGATTTTTAGTTTACATTTAGCAGG…
Arthropoda	Insecta	Coleoptera	Cerambycidae	Tetraopes	sp.	COI	99	2014	native	TTATTAATTCGAACAGAATTAGGATCTCCAGGATCATTAATTGGAGATGATCAAATTTATAATTCCATTGTTACTGCTCATGCTTTCATTATAATTTTTTTTATAGTAATACCAATTATAATTGGAGGATTTGGAAATTGATTAGTTCCATTAATATTAGGAGCTCCTGATATAGCTTTTCCTCGAATAAACAATATAAGATTTTGATTATTACCACCCTCTTTAACACTATTAATTATAAGGAGAATTGTTGAAAATGGAGCAGGAACTGGATGAACAGTTTATCCACCTTTAGCTTCAAATATTGCTCACAGAGGTTCATCAGTAGATTTAGCTATTTTTAGTCTTCATTTAGCTGGTATTTCTTCAATTTTAGGAGCTGTAAATTTTATTACAACT…
Chordata	Actinopterygii	Cyprinodontiformes	Fundulidae	Fundulus	heteroclitus	COI	100	2014	native	TGCATTTGTAATAATCTTTTTTATAGTTATGCCTATTATAATTGGTGGTTTTGGAAATTGACTAGTCCCTCTTATGATTGGTGCCCCAGACATAGCTTTTCCTCGAATAAATAATATAAGCTTCTGACTACTCCCACCCTCATTTTTACTTCTTTTAGCCTCTTCCGGTGTTGAAGCCGGGGCTGGTACAGGTTGAACAGTCTATCCCCCTCTAGCAGGTAATTTAGCTCATGCTGGGGCTTCTGTAGATTTAACTATTTTTTCCCTTCACTTAGCTGGTATTTCATCAATTTTAGGTGCTATTAATTTTATTACAACTATTATTAACATAAAACCTCCAGCTATCTCCCAATACCAAACCCCTCTGTTCGTCTGAGCTGTCTTA
Arthropoda	Malacostraca	Decapoda	Diogenidae	Aniculus	aniculus	COI	93	2015	Introduced	AACAAATGATTTTTTGGTCACCCTGAAGTTTAGTCATNGCTGTTTCCTGAANTTCTTGTAAAACGACGGCCAGTGGTCAACAAATCATAAAGATATTGGTNTT
Arthropoda	Malacostraca	Decapoda	Ocypodidae	Celuca	pugilator	COI	95	2015	native	GGTACATTATCATTTTATCTTNGGAGCATGAGCTGGAATAGTAGGCACATCNTTAAGATNAATTATTCGAGNTGAGTTAAGTCANCATGGAAGATTAATTGGTAATGATNAAATNTACAAAGTAGTAGTCANGGNTCANGNNNTTGTAATAATTTTCTTTATAGTTATACCTANNATAATTGGAGGATTTGGAAATTGATTAGTTCCCTTAATATTAGGAGCACCTGATATAGCTTTTCCTNGAATAAATAATATAAGATTCTGACTTCTTCCCCCATCACTTTTTCTTCTTTTAACAAGGAGAATAGTAGAAAGAGGAGTTGGAACAGGATGAACTGTTTATCCACCATTAGCAGGTGNTATTGCTCATGCTGGTGCATCTGTTGATTTAGGAATTTT…
Arthropoda	Malacostraca	Decapoda	Ocypodidae	Minuca	pugnax	COI	100	2015	native	ATTTTATTTTTGGTGCATGAGCAGGTATAGTAGGTACATCTTTAAGATTAATTATTCGAGCAGAGTTGAGTCAACCTGGAAGATTAATTGGTAATGACCAAATTTACAATGTAGTAGTAACGGCCCATGCCTTTGTAATAATTTTCTTTATAGTTATACCTATTATAATTGGGGGATTTGGAAACTGATTAGTCCCATTAATACTAGGAGCACCTGATATAGCATTTCCCCGTATAAATAATATAAGATTTTGACTTTTACCTCCATCACTTTCTCTTTTACTTACAAGAAGAATAGTAGAAAGAGGTGTAGGGACAGGATGAACAGTTTATCCACCTTTAGCTGCTGCTATTGCCCATGCAGGTGCATCAGTAGACTTAGGAATTTTCTCTCTCCATT…
Arthropoda	Malacostraca	Decapoda	Ocypodidae	Uca	pugilator	COI	99	2014	native	GAGTTAAGTCAACCTGGGAGATTAATTGGTAATGATCAAATCTACAATGTAGTAGTCACGGCTCACGCTTTTGTAATAATTTTCTTTATAGTTATACCTATTATAATTGGAGGATTTGGGAATTGATTAGTTCCTTTAATATTAGGAGCACCTGATATAGCTTTCCCTCGAATAAATAATATAAGATTCTGGCTTCTTCCCCCATCACTTTCTCTTCTTTTAACAAGGAGAATAGTAGAAAGAGGTGTTGGAACAGGATGAACTGTTTATCCACCATTAGCAGCTGCTATTGCTCATGCTGGTGCATCTGTTGATCTAGGAATTTTTTCTCTCCATCTAGCAGGAGTATCATCAATTCTAGGAGCAGTAAATTTTATAACTACAGTAATTAATATACGA…
Arthropoda	Insecta	Diptera	Carabidae	Bembidion	contractum	COI	95	2014	invasive in Florida	ATATTTTATTTTTGGTGCATGAGCAGGGATAGTGGGAACTTCTTTAAGAATACTAATTCGAGCAGAATTAGGAAACCCGGGATCTTTAATTGGAGATGATCAAATTTATAATGTTATTGTAACAGCTCATGCTTTTGTAATAATTTTTTTTATAGTTATACCAATTTTAATTGGAGGATTTGGAAATTGATTAGTTCCACTTATGCTAGGTGCCCCTGACATAGCATTTCCTCGAATAAATAATATAAGATTTTGATTATTACCTCCCTCCTTAACGTTACTCTTAATAAGTTCTATAGTAGAAAGAGGCGCAGGGACAGGATGAACCGTATACCCCCCACTTTCATCTTCTATTGCCCATAGAGGGGCATCTGTAGATTTAGCAATTTTTAGTCTTCA…
Arthropoda	Insecta	Diptera	Ephritidae	Ceratitis	sp.	COI	89	2015	unknown	ACTTTATATTTTATCTTTGGAGCTTGAGCAGGTATAGTAGGAACCTCCCTTAGAATTCTAATTCGAGCCGAATTAGGTCACCCAGGAGCTTTAATTGGAGATGACCAAATTTATAATGTAATTGTAACAGCTCATGCTTTCGTTATAATTTTTTTTATAGTTATACCTATTATAATTGGAGGGTTTGGAAATTGATTAGTACCCTTAATATTAGGTGCTCCAGATATAGCCTTCCCTCGAATAAATAATATAAGTTTTTGATTATTACCTCCTTCCCTTACACTTTTATTAATAAGCAGTATAGTAGAAAACGGAGCAGGAACAGGTTGAACTGTTTACCCCCCATTATCTTCTCTAATTGCTCATAGAGGAGCCTCTGTAGATTTAGCCATTTTTTCA…
Arthropoda	Insecta	Diptera	Asiloidae	Efferia	aestuans	COI	99	2014	native	GGAGCATGAGCAGGAATAGTAGGAACATCCCTAAGACTATTAATCCGAGCAGAACTGGGTCACCCTGGAGCACTAATTGGTGATGACCAAATCTATAATGTAATCGTTACAGCCCATGCATTTATTATAATTTTCTTTATAGTTATGCCAATTATAATTGGAGGTTTTGGAAATTGACTAGTTCCCCTTATATTAGGAGCCCCAGATATAGCATTCCCTCGAATAAATAATATAAGATTCTGACTATTACCCCCTTCCCTAACACTTCTTATAGTAAGTAGAATAGTAGAAAATGGAGCAGGAACAGGTTGAACAGTTTACCCTCCTCTATCTGCAGGAATTGCTCATGGAGGAGCCTCAGTTGACTTAGCAATCTTTTCTCTTCATCTAGCAGGTGTT…
Arthropoda	Insecta	Diptera	Dolichopodidae	Pelastoneurus	vagans	COI	99	2014	N/A	CGGAGCTTGAGCAGGAATAGTGGGTACATCCTTAAGTATTATTGTTCGGGCAGAATTAGGACATCCAGGAGCATTGATTGGAGACGACCAAATTTATAATGTAGTTGTTACAGCTCATGCTTTCATTATAATTTTCTTTATAGTAATACCTATCATAATCGGAGGATTTGGTAATTGATTAGTACCTTTAATACTTGGAGCTCCAGATATAGCCTTCCCTCGAATAAATAATATAAGATTCTGAATATTACCTCCTTCTTTAACCCTTTTATTAGCAAGTAGTATGGTAGAAAACGGAGCAGGAACAGGATGAACAGTTTATCCTCCTTTATCGGCAGGGATTGCTCATGGAGGAGCCTCAGTTGATCTAGCAATTTTTTCTTTACATTTAGCAGGTAT…
Arthropoda	Insecta	Diptera	Muscidae	Spilogona	almqvistii	COI	88	2014	unknown	TTTTGGAGCTTGATCCGGTATAATTGGAACATCTCTAAGAATTCTAATTCGAGCAGAACTAGGTCACCCCGGAGCTCTAATCGGAAACGATCAAATCTACAACGTTATTGTAACTGCTCACGCATTTATTATAATTTTCTTTATAGTTATACCAATTATAATTGGAGGATTTGGAAATTGACTTGTCCCTTTAATACTAGGAGCACCTGATATAGCCTTCCCTCGAATAAATAATATAAGATTCTGACTTTTACCTCCAGCCTTAACTATACTCCTAGCAAGCAGTATAGTGGAAAACGGAGCTGGGACAGGATGAACTGTTTACCCACCTTTATCAGCTAATACGGCTCATAGAGGAGCTTCAGTAGATTTAGCTATTTTCTCTCTTCATTTAGCAGG…
Arthropoda	Insecta	Diptera	Syrphidae	Toxomerus	marginatus	COI	100	2014	native	TTTCTTATTTGGAGCTTGAGCTGGATTAGTTGGTACATCATTAAGTATTTTAATTCGTGCAGAACTTGGACATCCAGGTGCATTAATTGGAGATGATCAAATTTATAATGTAATCGTAACTGCTCATGCATTTGTAATAATTTTTTTTATAGTAATACCTATTATAATTGGAGGATTTGGAAATTGATTAGTTCCTTTAATATTAGGAGCTCCTGATATAGCATTTCCTCGAATAAATAATATAAGATTTTGATTATTACCTCCTTCATTAACATTATTATTAGTAAGTAGTATGGTTGAAAATGGAGCCGGAACAGGTTGAACAGTTTATCCTCCTCTTTCAGCTAATATTGCACATGGTGGAGCTTCAGTTGATTTAGCAATTTTTTCACTTCATTT…
Mollusca	Gastropoda	Gastropoda	Nassariidae	Ilyanassa	obsoleta	COI	99	2014	native	TGGACAACCTGGAGCACTTCTTGGTGACGACCAACTTTATAACGTGATTGTGACAGCTCACGCTTTCGTAATAATTTTTTTCTTAGTAATACCAATAATGATTGGAGGGTTTGGTAATTGATTAGTTCCTTTAATACTAGGAGCTCCTGATATGGCTTTTCCTCGATTAAATAATATAAGATTCTGATTGCTTCCTCCTGCTTTACTTCTTTTATTGTCTTCAGCCGCAGTTGAAAGAGGAGTTGGGACTGGGTGAACTGTTTATCCACCTTTATCTGGTAATTTAGCTCATGCTGGTGGTTCAGTTGACTTAGCTATTTTTTCTTTGCATCTTGCAGGTGTATCTTCAATTCTAGGAGCTGTAAATTTTATTACAACTATTATTAATATACGATGACG…
Arthropoda	Insecta	Hemiptera	Tingidae	Corythucha	ciliata	COI	87	2015	native	TAATTCTTGATAGGAATGTTCATTAGGGAGGGTATATTTGTAATCATTCAATATTAGATGCTATATCTCTATTAAAGATGATTTGTCGTTTTGATACTATTCTATCTCATACAATTATAATAAATAAAATAATTCTAATAGTTGAAATTGTAGATCCTACAGATGAGATAATATTTCATGATAAAAATGAATCAGGGTAATCTGAATATCGTCGAGGTATTCCTCTCAACCCTAAGAAATGTTGAGGAAAAAATGTTATATTAACTCCTAAGAATATCACAAAAAATTGAATTTTAAGTCAATTTGGATTTATAGTTAATCCTGTTATTAGAGGATACCAGTTAATAAATCTTCCTATAATTGCAAATACTGCTCCTATTGATAATACGTAGTGAAAAT…
Arthropoda	Insecta	Hemiptera	Cicadellidae	Spangbergiella	viridis	COI	84	2015	unknown	TGATTATTCGGATTGAATTAGCCCAACCGGGATCATTCCTAAATAATGATCAATTATACAATGTCATTGTAACATCACATGCTTTCATTATAATCTTCTTTATAGTTATACCAATCATAATCGGGGGTTTTGGAAATTGACTTTTACCATTAATAATTGGAGCACCAGATATAGCATTTCCTCGACTAAACAATATAAGTTTCTGATTATTACCACCTTCACTTACATTATTATTAATAAGTTCTTTAATTGAAACAGGTGTTGGTACAGGATGAACAGTATACCCACCTCTTTCAAGAAATATTGCACATAATGGAGTAAGTGTAGATATATCTATTTTCTCTTTACATCTAGCAGGAATTTCAAGAATTCTTGGAGCAATTAACTTCATTACAACTG…
Arthropoda	Insecta	Hemiptera	Aphidoidea	Uroleucon	sp.	COI	97	2014	unknown	CACTTAGAATTTTAATTCGTTTAGAATTAAGTCAAATTAATTCAATTATTAACAATAATCAATTATATAATGTCATTGTAACAATTCATGCTTTTATTATAATCTTTTTTATAACTATACCAATTGTAATTGGTGGTTTTGGAAATTGATTAATTCCTATAATAATAGGATGTCCTGATATATCATTTCCACGTTTAAATAATATTAGATTTTGATTATTACCTCCTTCATTAATAATAATAATTTGTAGTTTTTTAATCAATAATGGAACAGGAACAGGATGAACTATTTATCCACCTTTATCAAACAATATTGCACATAATAATATCTCAGTTGATTTAACAATTTTTTCATTACATTTAGCAGGAATTTCATCAATTTTAGGAGCAATTAATTTTA…
Cnidaria	Hydrozoa	Hydroidolina	Tiaropsidae	Tiaropsis	sp.	COI	95	2014	unknown	CATTTATATAATGTTATAGTTACAGCTCATGCTTTCGTTATGATATTTTTTTTAGTTATGCCTGTTTTAATTGGGGGTTTTGGTAATTGATTTGTTCCATTATATATAGGAGCTCCCGATATGGCATTCCCTAGGTTAAATAATTTAAGTTTTTGATTACTTCCACCTGCTTTATTATTATTACTAGGTTCTTCTTTAGTAGAACAAGGAGCCGGTACTGGATGAACCGTTTACCCTCCTTTAGCAGGCCCCCAAACTCATTCAGGAGGTTCAGTAGATATGGCAATCTTTAGTTTGCATTGTGCTGGTGCTTCTTCCATTATGGGGGCTATAAATTTTATTACAACTATATTTAACATGAGAGCCCCAGGACTAACTATGGATAAACTGCCTTTGTTT…
Arthropoda	Insecta	Hymenoptera	Hymenoptera	Agapostemon	splendens	COI	100	2014	unknown	AAGAATTCCAGGAAGATGAATTTCAAATGATCAAATATTTAATACTATTGTTACTTCACATGCATTCATTATAATTTTTTTTATAGTTATACCATTTATAATTGGGGGATTCGGAAATTGATTAGTGCCTTTAATAATTGGAGCTCCAGACATAGCTTTCCCACGTATAAATAATATAAGATTTTGACTATTAACCCCATCTTTATTTTTATTATTATTAAGAAGAATATTAATATCAGGGTCAGGAACAGGATGAACTATTTACCCCCCATTATCATCTTTTATTTATCATAACTCAATATCAGTTGATTTAACAATTTTTTCTTTACATATTGCAGGAATTTCATCTATTATAGGAGCTATTAACTTTATTGTTTCTATTATTATAATAAAAAATAT…
Arthropoda	Insecta	Hymenoptera	Formicidae	Aphaenogaster	rudis	COI	95	2015	native	TTATATCTGTGATTTAATGGTGGTGGTGGTATTTAATCATTCTAATGAGGGTCTAAGAAAAAATATATTTATGATTGTACGTTTAGAGGCTAATGCTTCTCAGATAATAAATATTAAGATAGTTAATCTTAAGATAGAAATTAAGGAACCAATGGAAGAAATGATGTTTCAGTTTAAAAAATTGTCAGGATAGTCTGAGTATCGTCGAGGTATTCCTCTTAATCCTAAAAAATGTTGAGGGAAGAAAGTTAGGTTTACTCCAATAAATATAGATATAAATTGAATATTTAAATAAAGAGGATTTAAGGTAAATCCAGAAATTAGAGGGAATCAATGAATAAAGCTTGCAATAATAGCAAAAACAGCTCCTATAGATAGGACATAATGAAAATGTGCAAC…
Arthropoda	Insecta	Hymenoptera	Formicidae	Lasius	neoniger	COI	100	2015	unknown	GAATTAGGATCATCTAATTCATTGATTAACAATGATCAAATTTATAATTCTATAGTTACAAGACATGCATTCATTATAATTTTCTTTATAGTTATGCCTTTCATAATTGGAGGATTTGGAAATTTCCTTGTACCTTTAATATTAGGCTCACCTGATATAGCTTATCCACGTATAAACAATATGAGATTTTGACTTTTACCCCCCTCAATTTCTCTTCTTATTTTAAGAAATTTTATTAATGATGGTGTTGGGACAGGATGAACTGTTTATCCTCCTTTAGCTTCAAATATTTTCCATAATGGACCTTCAGTTGATTTAACTATTTTTTCCCTCCATATTGCGGGTATATCTTCAATTTTAGGAGCTATTAATTTTATTTCAACTATCTTAAATATACAT…
Arthropoda	Insecta	Hymenoptera	Formicidae	Monomorium	sp.	COI	95	2015	Introduced - common to southwest US	GCTCATCTATAAGAATAATTATTCGATTAGAGTTAGGATCACCCGGATCTTTAATTAATAATGATCAAATTTTTAATTCTTTAATTACCAGGCATGCATTTATCATAATTTTTTTTATAGTTATACCTTTTATAATTGGAGGATTTGGAAACTTTTTAGTACCTCTTATACTTGGATCTCCTGATATAGCTTACCCACGTATAAATAATATAAGATTCTGACTCCTTCCCCCCTCATTAACTCTTCTTGTTATAAGAAGATTTATTAATTCAGGAGTAGGAACAGGATGAACAATTTATCCACCATTATCATCTAATATTTTTCATAGAGGAGCTTCAATTGACTTATCTATTTTTTCATTACATATTGCCGGTATATCTTCAATTTTAGGAGCAATTA…
Arthropoda	Insecta	Hymenoptera	Formicidae	Nylanderia	parvula	COI	100	2015	native	ATAATTATTCGTTTAGAATTAGGATCTCCAAATGCTTTAATTAATAATGATCAAATTTATAATTCCATAGTTACTAGACATGCTTTCATTATAATTTTCTTCATAGTAATGCCTTTTATAATTGGTGGATTCGGGAATTTTTTAGTTCCATTAATACTTGGGTCCCCTGATATAGCTTATCCCCGAATAAATAACATAAGATTTTGACTTTTACCCCCTTCCTTATCATTACTTTTATTAAGAAATTTTATTAATGATGGAGTCGGAACAGGTTGAACAGTTTATCCCCCTTTAGCATCTAATATTTTTCATAATGGCCCCTCAGTTGATCTTGCTATTTTTTCTTTACATATTGCTGGGATATCCTCAATTCTAGGGGCTATTAATTTTATTTCTACT…
Arthropoda	Insecta	Hymenoptera	Formicidae	Nylanderia	sp.	COI	90	2015	native	GGTCCTCTATAAGTATAATTATTCGTCTTGAATTAGGGTCTCCAAATGCTTTAATTAATAATGATCAAATCTATAATTCTATAGTAACTAGGCACGCTTTCATTATAATTTTTTTTATAGTTATACCTTTTATAATTGGCGGATTTGGGAATTTTTTAATCCCATTAATGCTTGGATCCCCTGATATAGCTTACCCCCGAATAAACAACATAAGATTTTGACTTTTACCTCCTTCCTTATCCTTACTTTTATTGAGAAATTTTATTAATGATGGGGTTGGAACAGGTTGAACGGTCTACCCTCCCTTGGCATCTAATATTTTTCATAATGGCCCCTCAGTTGATCTCGCTATTTTTTCCTTACATATTGCTGGAATATCTTCAATTCTAGGGGCTATTA…
Arthropoda	Insecta	Hymenoptera	Crabronidae	Passaloecus	sp.	COI	98	2014	unknown	TAACAACTCACGCATTCATTATAATTTTCTTTATAGTTATACCATTTATAATTGGAGGATTCGGAAATTGATTAATTCCTTTAATAATTGGGGCCCCAGATATAGCCTACCCTCGTTTAAATAATCTTAGATTTTGACTTTTACCACCATCTTTATTACTTTTACTAATAGCAAATATTTTAAATGATGGAATTGGAACAGGATGAACAATTTATCCTCCATTATCTGCAAACACAGGTCATAGAGGATCATCAATAGATTTTACTATCTTTTCTTTACATATTGCAGGTATATCTTCAATTGCAGGTGCTATTAATTTTATAGCTACAATTTTAAATATAAAAAATAAAAATATACCTTATAGAATATTAGCTCTATTTCCATGATCAGTAATAATTA…
Arthropoda	Insecta	Hymenoptera	Formicidae	Solenopsis	sp.	COI	99	2015	N/A	TTATTATAAGAGAAAGAGGTAAAAAAGAAACCTTTGGCTCATTAGGTATAATTTATGCAATAATCGCTATTGGATTTTTAGGATTTATTGTTTGAGCACATCACATATTCACTATTGGCCTAGACGTTGATACCCGGGCTTATTTTACTTCAGCAACTATAATTATTGCAATCCCCACAGGAATTAAAATTTTTAGATGAATTTCAACCCTTCATGGAATAAAAATTAATTATAATCCCACACTTTGATGATCAATAGGATTTATTTTCTTATTCACTATAGGAGGTTTAACAGGAATCATACTCTCTAACTCTTCTATTGACATTATTCTTCATGACACATATTACGTTGTAGCCCATTTTCATTATGTTTTATCTATGGGAGCCGTATTCGCCATTA…
Arthropoda	Insecta	Hymenoptera	Formicidae	Tapinoma	sessile	COI	96	2015	N/A	CCTTAATACTTGGGGCCCCAGATATGGCTTACCCCCGAATAAATAACATAAGATTTTGATTACTACCCCCCTCTATCCTTTTACTAACTATTAGAAATTTTATTAGATCTGGGGTAGGAACTGGATGAACAGTTTATCCCCCTTTAGCATCTAATATTTATCATAATGGCCCTTCTGTAGATTTAGCTATTTTTTCCCTTCATATTGCTGGTATATCCTCAATTTTAGGGGCAATTAATTTTATTTCTACCATT
Arthropoda	Insecta	Hymenoptera	Formicidae	Tetramorium	caespitum	COI	99	2015	Introduced	CCTGTGGTTCATTAATTAATGACGACCAAGTATATAATTCCTTAGTAACAAGACATGCCCTTGTTATAATTTTCTTTATAGTAATGCCTTTTATAATTGGTGGATTTGGAAATTTTTTAGTTCCATTAATACTAGGAACTCCCGATATAGCCTACCCCCGTATAAATAACATAAGATTTTGACTTCTTCCACCCTCTATTAGATTATTATTGCTTAGAAGATTTATTAATCCGGGGGTAGGAACAGGATGAACTATCTATCCCCCATTAGCATCTAATATCTTTCATAGAGGCCCATCAATTGATCTATCAATTTTTTCTCTTCATATTGCAGGAATATCTTCTATTATAGGAGCAATTAATTTTATCGCTACTATTATAAACATACATCATAAAAAAT…
Arthropoda	Insecta	Hymenoptera	Formicidae	Tetramorium	sp.	COI	99	2015	Introduced	TGCAGGAATTTCATTATATCTATGATTTAATGGGGGGTATATATTTAATCATTCTAAGGAGGAATTTAAGAAAAATACATTAATAATTTTTCGTTTTGCAGCTAAGGCTTCTCAAAATAGCAAATATAAGTAATGAAATACTTAATATGGAAATAATAGAGCCAATTGAAGAAATTATGTTTCATGCTAAAAAAGAATCTGGGTAATCTGAGTATCGACGTGGCATTCCTCTTAATCCTAAAAAATGTTGGGGGAAAAATGTTAAATTTACACCTACAAATATAGATAAAAATTGAACGTTTAAATAAAATGGATTTAGCCTAAATCCAGTTATTAGGGGAAATCAGTGAATAAATCTTGCAATAATTGCAAATACGGCCCCTATAGATAATACATAAT…
Arthropoda	Malacostraca	Isopoda	Sphaeromatidae	Lekanesphaera	sp.	COI	100	2014	N/A	GTTACTGCCCATGCCTTTGTTATGATCTTCTTTATAGTAATACCTGTAATAATTGGAGGGTTTGGAAACTGGCTGGTCCCATTGATATTAGGGGCTCCAGACATGGCATTCCCTCGTATAAATAATATAAGGTTCTGGCTCTTACCTCCGGCTTTAACATTGCTTCTGAGGAGAGGACTGGTTGAGAGGGGAGTAGGAACAGGGTGGACTGTATACCCTCCTCTTTCTGCAGGGATTGCCCACAGAGGCCCCTCAGTAGACCTTGGTATCTTTTCTTTACACTTAGCGGGAGTTTCTTCGATCCTTGGGGCTGTTAATTTTATTACTACTGCTATTAATA
Arthropoda	Insecta	Lepidoptera	Hesperiidae	Atalopedes	campestris	COI	100	2014	native	TATTTTTGGTATTTGAGCCGGAATATTAGGAACTTCTTTAAGATTATTAATTCGAACAGAACTAGGTAATCCTGGATCTTTAATTGGAGATGATCAAATTTATAATACTATCGTTACAGCTCATGCTTTTATTATAATTTTTTTTATAGTAATACCAATTATAATTGGAGGATTTGGAAATTGATTAGTACCATTAATATTAGGAGCCCCTGATATAGCTTTCCCACGAATAAATAACATAAGATTTTGAATATTACCTCCTTCATTAACATTATTAATTTCAAGAAGAATTGTAGAAAATGGAGCAGGAACAGGATGAACTGTTTATCCTCCTTTATCCTCAAACATTGCTCATCAAGGATCTTCTGTTGATTTAGCTATTTTTTCTCTTCATTTAGC…
Arthropoda	Insecta	Lepidoptera	Yponomeutidae	Atteva	aurea	COI	99	2015	invasive	GATCTGTTAAAAGTATAGTAATAGCTCCCGCTAAAACTGGTAAAGATAATAATAATAAAAGAGCAGTAATTCCTACAGCTCAAACAAATAAAGGTATTTGATCAAAATTTATACCATTACTTCGTATATTAATGATTGTAGTAATAAAATTAATAGCCCCTAAAATAGATGAAATTCCGGCTAAATGTAAAGAAAAAATAGCTAAATCAACTGAACTACCTCCGTGAGCAATATTAGATGATAAAGGTGGGTATACAGTTCATCCTGTACCTGCTCCATTTTCTACAATTCTTCTTGCAATTAATAAGGTAATAGAAGGTGGAAGTAGTCAAAAACTTATATTATTTATTCGAGGGAAAGCTATATCTGGAGCTCCTAATATTAATGGAACAAGTCAAT…
Arthropoda	Insecta	Lepidoptera	Noctuidae	Schinia	sp.	COI	99.6	2015	native	TAATTGGAGATGATCAAATTTATAATACTATTGTAACAGCGCATGCTTTTATTATAATTTTTTTTATAGTTATACCAATTATAATCGGAGGATTTGGAAATTGATTAGTACCTTTAATATTAGGAGCCCCAGATATAGCCTTTCCTCGAATAAATAATATAAGTTTTTGACTTTTACCCCCCTCTTTAACATTATTAATCTCTAGAAGAATTGTAGAAAATGGAGCAGGAACAGGATGAACAGTTTATCCCCCACTTTCATCTAATATTGCCCATGGGGGCAGTTCTGTAGATTTAGCTATTTTTTCTTTACATTTAGCAGGAATTTCCTCTATTTTAGGAGCTATTAATTTTATTACAACAATTATTAACATACGATTAAATAATTTATCTTTTGATC…
Mollusca	Bivalvia	Myoida	Myidae	Mya	arenaria	COI	95	2015	native	TTTAATTGTAACTAGACACGGGTTAATTATAATTTTTTTCCTTGTTATACCCATAATAATGGGCGGGTTCGGAAATTGGCTGGTGCCTCTTATGTTAATTGTACCTGACATGGCCTTCCCTCGTATAAATAATATTAGTTTCTGGGTGTTACCAAGATCTATGTTTTTATTATTTTGTTCAATGTTTAGAGAGGGGGGGTTTGGTGGGGGATGAACACTTTACCCTCCGTTGTCGAGAAATATAATAGGACACTCTGGTGCGGCGGGAGACTTTTTAATTTTATCCCTTCATATTGGAGGGGCTTCATCTATTATAGCTTCTCTAAATTTTTATAGAACTTGGGGTAACATGCGTGCAGGATGTCACCCGTTTCAGCGAGTTCCTCTTTTCTGTAGGTC…
Mollusca	Bivalvia	Mytiloida	Mytilidae	Geukensia	demissa	COI	99	2014	native	TTATACCCTTATTGATTGGAGCTTTTGGTAATTGATTAATTCCATTGTTTTTGGGGGCTATAGACTTGGTTTTCCCGCGAATTAATAATTTCAGATTTTGAATTTTACCCAGTGCTTTATATTTATTATTATTATCCGGTTATGTGGAAGACGGTGTGGGAGCAGGTTGAACTATTTATCCTCCTCTTTCTAGTTATTCTTTTCACAGTTCTCCTGCTATGGATTTAGCTATTTTGTCTTTACATTTAGCTGGTAGAGGATCATTAATGGGGGCTGTTAATTTTTTGACTTCTAATAAAAATTTGCCTGTAGAAGGGATAAAAGGTGAGCG
Annelida	Polychaeta	Phyllodocida	Nereididae	Alitta	succinea	COI	100	2014	unknown	TCCTCATCCGAGCAGAACTTGGACAACCAGGAGCCTTGTTAGGTAGAGACCAACTGTATAATACAATTGTAACTGCTCACGCATTCCTAATAATTTTTTTCTTAGTCATACCAGTAATAATTGGAGGGTTTGGAAACTGATTAGTCCCACTAATACTTGGAGCCCCAGATATGGCATTTCCCCGTTTAAATAATATAAGATTCTGACTTCTCCCACCATCACTAATTCTACTATTGTCTAGTGCTGCAGTAGAAAAGGGAGTTGGTACAGGATGAACTGTATACCCTCCCCTGTCAAGAAACATTGCCCATGCGGGACCATCAGTAGATTTAGCTATTTTTTCACTACACCTAGCAGGAGTATCATCCATTATAGGAGCATTAAACTTCATTACCACTG…
Arthropoda	Maxillopoda	Sessilia	Archaeobalanidae	Semibalanus	balanoides	COI	99	2014	native	TAATTTTTGGGGCTTGATCCGCTATAGTTGGAACTGCTCTTAGAATACTAATTCGTGCTGAACTAGGTCAGCCAGGAAGATTGATTGGTGACGATCAAATTTATAACGTTATTGTAACTGCTCATGCTTTTATTATAATTTTTTTTATAGTTATACCCATTATAATTGGTGGATTTGGAAATTGACTTTTACCACTGATATTAGGAGCTCCTGATATAGCTTTCCCTCGACTTAATAATATAAGTTTTTGATTATTGCCACCAGCTTTAATACTTCTAATTAGAGGTTCATTAGTTGAAGCAGGGGCTGGAACGGGTTGGACTGTCTACCCCCCTCTTTCAAGAAATATTGCGCATTCTGGAGCCTCTGTAGATCTTTCGATTTTTTCTCTCCATTTAG…
	Agaricomycetes	Agaricales	Crepidotaceae	Simocybe	serrulata	ITS	99	2014	unknown	GCTGATGCTGGTCTCTCCGGAGGCATGTGCTCGCTTGTCATCTTTATATCTCCACCTGTGCACACTTTGTAGAACTGGTAGAGCTTTTGTCTCCCTAGGGAGGATGTGGGACTGCTGTGCGTCTTTGCTATGCCGGCTTTCCTTGGGTTCTTTCCAGGGCTATGTTTTTTTCACATACACCTTTGAAATGTAAAAGAATGTATCACTAGGTCTTTGAACCTATAAAACAATATACAACTTTCAGCAACGGATCTCTTGGCTCTCGCATCGATGAAGAACGCAGCGAAATGCGATAAGTAATGTGAATTGCAGAATTCAGTGAATCATCGAATCTTTGAACGCATCTTGCGCTCCTTGGTATTCCGAGGAGCATGCCTGTTTGAGTGTCATTAAATTCTC…
		Asterales	Asteraceae	Ambrosia	sp.	rbcL	100	2014	native	ACTCCTGAATATGAAACCAAGGATACTGATATCTTGGCAGCATTTCGAGTAACTCCTCAACCTGGAGTTCCGCCTGAAGAAGCAGGGGCCGCAGTAGCTGCCGAATCTTCTACTGGTACATGGACAACTGTATGGACCGACGGACTTACGAGCCTTGATCGTTACAAAGGCCGATGCTATGGACTTGAGCCTGTTCCTGGAGAAGACAATCAATATATTGCTTATGTAGCTTACCCACTAGACCTTTTTGAAGAAGGTTCTGTTACTAACATGTTTACTTCCATTGTAGGTAATGTATTTGGGTTCAAAGCCCTGCGTGCTCTACGTCTGGAAGATTTGCGAATCCCGACTGCGTATGTTAAAACTTTCGACGGTCCGCCTCACGGTATCCAAGTTGAG…
		Asterales	Asteraceae	Artemisia	argyi	rbcL	100	2015	unknown	TAAAGATTATAAATTGACTTATTATACTCCTGAGTATGAAACCAAGGATACTGATATCTTGGCAGCATTTCGAGTAACTCCTCAACCTGGAGTTCCGCCTGAAGAAGCAGGGGCCGCAGTAGCTGCCGAATCTTCTACTGGTACATGGACAACTGTGTGGACCGATGGACTTACGAGCCTTGATCGTTACAAAGGGCGATGCTATGGAATTGAGCCTGTTCTTGGAGAAGAGAATCAATATATTTGCTATGTAGCTTACCCATTAGACCTTTTTGAAGAAGGTTCTGTTACTAACATGTTTACTTCCATTGTAGGTAACGTATTTGGTTTCAAAGCCCTGCGTGCTCTACGTCTGGAAGATTTGCGAATTCCTACTGCGTATGTTAAAACTTTCCAAGG…
		Asterales	Asteraceae	Artemisia	sp.	rbcL	100	2014	potentially introduced	CTGGGGTTAAAGATTATAAATTGACTTATTATACTCCTGAGTATGAAACCAAGGATACTGATATCTTGGCAGCATTTCGAGTAACTCCTCAACCTGGAGTTCCGCCTGAAGAAGCAGGGGCCGCAGTAGCTGCCGAATCTTCTACTGGTACATGGACAACTGTGTGGACCGATGGACTTACGAGCCTTGATCGTTACAAAGGGCGATGCTATGGAATTGAGCCTGTTCCTGGAGAAGAGAATCAATATATTTGCTATGTAGCTTACCCATTAGACCTTTTTGAAGAAGGTTCTGTTACTAACATGTTTACTTCCATTGTAGGTAACGTATTTGGTTTCAAAGCCCTGCGTGCTCTACGTCTGGAAGATTTGCGAATTCCTACTGCGTATGTTAAAACTT…
		Asterales	Asteraceae	Aster	sp.	rbcL	99	2014	unknown	GCATTTCGAGTAACTCCTCAACCTGGAGTTCCGCCTGAAGAAGCAGGGGCCGCAGTAGCTGCCGAATCTTCTACTGGTACATGGACAACTGTGTGGACCGATGGACTTACGAGCCTTGATCGTTACAAAGGGCGATGCTATGGAATCGAGCCTGTTCCTGGAGAAGAAAGTCAATTTATTGCTTATGTAGCTTACCCTATTAGACCTTTTTGAAGAAGGTTCTGTTACTAACATGTTTACTTCCATTGTAGGTAATGTATTTGGGTTCAAAGCCCTGCGTGCTCTACGTCTGGAAGATTTGCGAATCCCTACTGCGTATGTTAAAACTTTCCAAGGTCCGCCTCACGGCATCCAAGTTGAGAGAGATAAATTGAACAAGTATGGTCGTCCCCTGTTGGG…
		Asterales	Asteraceae	Cichorium	intybus	rbcL	100	2014	introduced	AGGATACTGATATTTTGGCAGCATTTCGAGTAACTCCTCAACCTGGAGTTCCGCCTGAAGAAGCAGGGGCCGCAGTAGCTGCCGAATCTTCTACTGGTACATGGACAACTGTGTGGACCGATGGACTTACGAGCCTTGATCGTTACAAAGGGCGCTGCTATGGAATCGAGCCTGTTCCTGGAGAAGAAAATCAATATATTGCTTATGTAGCTTACCCATTAGACCTTTTTGAAGAAGGTTCTGTTACTAACATGTTTACTTCCATTGTAGGTAATGTATTTGGGTTCAAAGCCCTGCGTGCTCTACGTCTGGAAGATTTGCGAATCCCTACTGCGTATGTTAAAACTTTCCAAGGTCCGCCTCACGGCATCCAAGTTGAAAGAGATAAATTGAACAAGT…
		Asterales	Asteraceae	Conyza	canadensis	rbcL	100	2015	native	ATACTCCTGAATATGAAACCAAGGATACTGATATCTTGGCAGCATTTCGAGTAACTCCTCAACCTGGAGTTCCGCCTGAAGAAGCAGGGGCCGCAGTAGCTGCCGAATCTTCTACTGGTACATGGACAACTGTGTGGACCGATGGACTTACGAGCCTTGATCGTTACAAAGGGCGATGCTATGGAATCGAGCCTGTTCCTGGAGAAGAAAATCAATTTATTGCTTATGTAGCTTACCCATTAGACCTTTTTGAAGAAGGTTCTGTTACTAACATGTTTACTTCCATCGTAGGTAATGTATTTGGGTTCAAAGCCCTGCGTGCTCTACGTCTGGAAGATTTGCGAATCCCTACTGCGTATGTTAAAACTTTCCAAGGTCCGCCTCACGGCATCCAAGTTG…
		Asterales	Asteraceae	Eupatorium	serotinum	rbcL	100	2014	native	TGACTTATTATACTCCTGAATATAAAACCAAGGATACTGATATCTTGGCAGCATTTCGAGTAACTCCTCAACCTGGAGTTCCGCCTGAAGAAGCAGGGGCCGCCGTAGCTGCCGAATCTTCTACTGGTACATGGACAACTGTATGGACCGATGGACTTACGAGCCTTGATCGTTACAAAGGCCGATGCTATAAAATCGACCCTGTTCTTGGAGAAGAAACTCAATTTATTGCTTATGTAGCTTACCCATTAGACCTTTTTGAAGAAGGTTCTGTTACTAACATGTTTACTTCCATTGTAGGTAATGTATTTGGGTTCAAAGCCCTGCGTGCTCTACGTCTGGAAGATTTGCGAATCCCTACTGCGTATGTTAAAACTTTCGATGGTCCGCCTCACGGTA…
		Asterales	Asteraceae	Eupatorium	sp.	rbcL	100	2014	native	AGCTGGTGTTAAAGATTATAAATTGACTTATTATACTCCTGAATATGAAACCAAGGAGACTGATATCTTGGCAGCATTTCGAGTAACTCCTCAACCTGGAGTTCCGCCTGAAGAAGCAGGGGCCGCCGTAGCTGCCGAATCTTCTACTGGTACATGGACAACTGTATGGACCGATGGACTTACGAGCCTTGATCGTTACAAAGGCCGATGCTATGGAATCGAGCCTGTTCCTGGAGAAGACAATCAATTTATTGCTTATGTAGCTTACCCATTAGACCTTTTTGAAGAAGGTTCTGTTACTAACATGTTTACTTCCATTGTAGGTAATGTATTTGGGTTCAAAGCCCTGCGTGCTCTACGTCTGGAAGATTTGCGAATCCCTATTGCGTATGTTAAAAC…
		Asterales	Asteraceae	Gaillardia	sp.	rbcL	100	2014	native	ACTCCTGAATATAAAACCAAGGATACTGATATCTTGGCAGCATTTCGAGTAACTCCTCAACCTGGAGTTCCGCCTGAAGAAGCAGGGGCCGCAGTAGCTGCCGAATCTTCTACTGGTACATGGACAACTGTATGGACCGATGGACTTACGAGCCTTGATCGTTACAAAGGCCGATGCTATGGAATCGAGCCTGTTCCTGGAGAAGACAATCAATATATTGCTTATGTAGCTTACCCATTAGACCTTTTTGAAGAAGGTTCTGTTACTAACATGTTTACTTCCATTGTAGGTAATGTATTTGGGTTCAAAGCCCTGCGTGCTCTACGTCTGGAAGATTTGCGAATCCCTACTGCGTATGTTAAAACTTTCGACGGTCCGCCTCACGGTATCCAAGTTGAG…
		Asterales	Asteraceae	Heterotheca	villosa	rbcL	99	2015	unknown	AAAAAGNNCGCCAGTATGTCACCACAAACAGAGACTAAAGCAAGTGTTGGATTCAAAGCTGGTGTTAAAGATTATAAATTGACTTATTATACTCCTGACTATGAAACCAAGGATACTGATATCTTGGCAGCATTTCGAGTAACTCCTCAACCAGGAGTTCCGCCTGAAGAAGCAGGGGCCGCAGTAGCTGCCGAATCTTCTACTGGTACATGGACAACTGTGTGGACCGATGGACTTACGAGCCTTGATCGTTACAAAGGGCGATGCTATGGAATCGAGCCTGTTCCTGGAGAAGAAAATCAATTTATTGCTTATGTAGCTTACCCATTAGACCTTTTTGAAGAAGGTTCTGTTACTAATATGTTTACTTCCATTGTAGGTAATGTATTTGGGTTCAAA…
		Asterales	Asteraceae	Iva	annua	rbcL	99	2014	native	GGATTCAAAGCTGGTGTTAAAGATTATAAATTGACTTATTATACTCCTGAATATGAAACCAAGGATACTGATATCTTGGCAGCATTTCGAGTAACTCCTCAACCTGGAGTTCCACCTGAAGAAGCAGGGGCGGCAGTAGCTGCCGAATCTTCTACTGGTACATGGACAACTGTATGGACCGACGGACTTACGAGCCTTGATCGTTACAAAGGCCGATGCTATGGACTTGAGCCTGTTCCTGGAGAAGACAATCAATATATTGCTTATGTAGCTTACCCATTAGACCTTTTTGAAGAAGGTTCTGTTACTAACATGTTTACTTCCATTGTAGGTAATGTATTTGGGTTCAAAGCCCTGCGTGCTCTACGTCTGGAAGATTTGCGAATCCCGACTGCGTAT…
		Asterales	Asteraceae	Iva	sp.	rbcL	100	2014	native	TGAATATGAAACCAAGGATACTGATATCTTGGCAGCATTTCGAGTAACTCCTCAACCTGGAGTTCCACCTGAAGAAGCAGGGGCGGCAGTAGCTGCCGAATCTTCTACTGGTACATGGACAACTGTATGGACCGACGGACTTACGAGCCTTGATCGTTACAAAGGCCGATGCTATGGACTTGAGCCTGTTCCTGGAGAAGACAATCAATATATTGCTTATGTAGCTTACCCATTAGACCTTTTTGAAGAAGGTTCTGTTACTAACATGTTTACTTCCATTGTAGGTAATGTATTTGGGTTCAAAGCCCTGCGTGCTCTACGTCTGGAAGATTTGCGAATCCCGACTGCGTATATTAAAACTTTCGATGGTCCGCCTCACGGTATCCAAGTTGAGAGAGA…
		Asterales	Asteraceae	Rudbeckia	hirta	rbcL	100	2014	native	GTGTTGGATTCNAGCTGGTGTTAAAGATTATAAATTGACTTATTATACTCCTGAATATGAAACCAAGGATACTGATATCTTGGCAGCATTTCGAGTAACTCCTCAACCAGGAGTTCCGCCTGAAGAAGCAGGGGCCGCAGTAGCTGCCGAATCTTCTACTGGTACATGGACAACTGTATGGACCGATGGACTTACGAGCCTTGATCGTTACAAAGGCCGATGCTATGGAATCGAGCCTGTTCCTGGAGAAGACAATCAATTTATTGCTTATGTAGCTTACCCATTAGACCTTTTTGAAGAAGGTTCTGTTACTAACATGTTTACTTCCATTGTAGGTAATGTATTTGGGTTCAAAGCCCTGCGTGCTCTACGTCTGGAAGATTTGCGAATCCCAACTGC…
		Asterales	Asteraceae	Rudbeckia	sp.	rbcL	99	2014	native	ACTCCTGAATATGAAACCAAGGATACTGATATCTTGGCAGCATTTCGAGTAACTCCTCAACCAGGAGTTCCGCCTGAAGAAGCAGGGGCCGCAGTAGCTGCCGAATCTTCTACTGGTACATGGACAACTGTATGGACCGATGGACTTACGAGCCTTGATCGTTACAAAGGCCGATGCTATGGAATCGAGCCTGTTCCTGGAGAAGACAATCAATTTATTGCTTATGTAGCTTACCCATTAGACCTTTTTGAAGAAGGTTCTGTTACTAACATGTTTACTTCCATTGTAGGTAATGTATTTGGGTTCAAAGCCCTGCGTGCTCTACGTCTGGAAGATTTGCGAATCCCAACTGCGTATGTTAAAACTTTCGACGGTCCGCCTCACGGTATCCAAGTTGAG…
		Asterales	Asteraceae	Saussurea	sp.	rbcL	100	2014	introduced	TGGATTCAAAGCTGGTGTTAAAGATTATAAATTGACTTATTATACTCCTGACTATAAAACCAAGGATACTGATATCTTGGCAGCATTTCGAGTAACTCCTCAACCTGGAGTTCCGCCTGAAGAAGCAGGGGCCGCAGTAGCTGCCGAATCTTCTACTGGTACATGGACAACTGTGTGGACCGATGGACTTACGAGCCTTGATCGTTACAAAGGGCGATGCTATGGAATCGAGCCTGTTCCTGGAGAAGAAAGTCAATTTATTGCTTATGTAGCTTACCCATTAGACCTTTTTGAAGAAGGTTCTGTTACTAACATGTTTACTTCCATTGTAGGTAATGTATTTGGGTTCAAAGCCCTGCGTGCTCTACGTCTGGAAGATTTGCGAATCCCTACTGCGTA…
		Asterales	Asteraceae	Solidago	sp.	rbcL	100	2015	native	ATACTCCTGAATATGAAACCAAGGATACTGATATCTTGGCAGCATTTCGAGTAACTCCTCAACCTGGAGTTCCGCCTGAAGAAGCAGGGGCCGCAGTAGCTGCCGAATCTTCTACTGGTACATGGACAACTGTGTGGACCGATGGACTTACGAGCCTTGATCGTTACAAAGGGCGATGCTATGGAATCGAGCCTGTTCCTGGAGAAGAAAGTCAATTTATTGCTTATGTAGCTTACCCATTAGACCTTTTTGAAGAAGGTTCTGTTACTAACATGTTTACTTCCATTGTAGGTAATGTATTTGGGTTCAAAGCCCTGCGTGCTCTACGTCTGGAAGATTTGCGAATCCCTACTGCGTATGTTAAAACTTTCCAAGGTCCGCCTCACGGCATCCAAGTTG…
		Brassicales	Brassicaceae	Lepidium	sp.	rbcL	100	2014	N/A	TGTTGGATTCAAAGCTGGTGTTAAAGAGTATAAATTGACTTATTATACTCCTGAATATGAAACCAAGGATACTGATATCTTGGCAGCATTCCGAGTAACTCCTCAACCCGGAGTTCCACCTGAAGAAGCAGGGGCTGCGGTAGCTGCTGAATCTTCTACTGGTACATGGACAACTGTGTGGACCGATGGGCTTACCAGCCTTGATCGTTACAAAGGACGATGCTACCACATCGAGCCCGTTCCAGGAGAAGAAACTCAATTTATTGCGTATGTAGCTTACCCATTAGACCTTTTTGAAGAAGGTTCGGTTACTAACATGTTTACCTCGATTGTGGGTAATGTATTTGGGTTCAAAGCCCTGGCTGCTCTACGTCTAGAGGATCTGCGAATCCCTCCTGC…
		Caryophyllales	Amaranthaceae	Blitum	petiolare	rbcL	99	2015	introduced	CGGCCAGTATGTCACCACAAACAGAGACTAAAGCAAGCGTTGGATTTAAAGCTGGTGTTAAAGATTACAAAGTTGACTTATTATACTCCTGAGTATGAAACCCAAGATACTGATATCTTGGCAGCATTCCGAGTAAGTCCTCAACCGGGAGTTCCACCCGAAGAAGCGGGGGCTGCAGTAGCTGCTGAATCTTCTACTGGTACATGGACAACTGTATGGACCGACGGACTTACCAGTCTTGATCGTTACAAAGGACGATGCTACCACATCGAGCCTGTTGCTGGAGAAGAAAATCAATATATTTGTTATGTAGCGTATCCCTTAGACCTTTTTGAAGAAGGTTCTGTTACTAACATGTTTACTTCCATTGTGGGTAACGTATTTGGGTTCAAAGCTCTG…
		Caryophyllales	Amaranthaceae	Chenopodium	album	rbcL	100	2014	unknown	GCTGGTGTTAAAGATTACAAATTGACTTATTATACTCCTGAGTATGAAACCCAAGATACTGATATCTTGGCAGCATTCCGAGTAAGTCCTCAACCGGGAGTTCCACCCGAAGAAGCGGGGGCTGCAGTAGCTGCTGAATCTTCTACTGGTACATGGACAACTGTATGGACCGACGGACTTACCAGTCTTGATCGTTACAAAGGACGATGCTACCACATCGAGCCTGTTGCTGGAGAAGAAAATCAATATATTTGTTATGTAGCGTATCCCTTAGACCTTTTTGAAGAAGGTTCTGTTACTAACATGTTTACTTCCATTGTGGGTAACGTATTTGGGTTCAAAGCTCTGCGTGCTCTACGTTTGGAGGATTTACGAATCCCTGTTGCTTATATAAAAACT…
		Caryophyllales	Plumbaginaceae	Limonium	sp.	rbcL	91	2015	N/A	GTTGGATTCAAAGTTGGTGTTNAAGATTACAAATTGACTTATTATACTCCCTGAATATGAAACCAATAGATGGTGATATCTTGGCAGANTTTCGAGTAACTCCTCAACCTGGAGTTCCACCAGAGGAGGCAGGGGCTGCAGTAGCTGCTGAATCTTCTANTGGTACATGGACAACTGTGTGGACGGATGGACTTCCCAACCTTGTTCGTTACAAAGGACGATGCTTCCACATCAACCCTGNNGCTGGAAAAGAAAGTCANTTAATTGCTTATGTACNTTACCCCTTAAACCTTTTTGAANAAGGNTCTGTGACTAANATGTTTACTTCCTTTGTGGGAAATGTATTTGGANTCAAAGCTCTGCGTGCTCTACTTTTGGAAGATTTGAAAATCCCTCC
		Caryophyllales	Phytolaccaceae	Phytolacca	americana	rbcL	97	2014	native	CCCAGGATACTGATATCTTGGCAGCATTCCGAGTAACTCCTCAACCTGGAGTTCCATCAGAAGAAGCAGGGGCCGCAGTAGCTGCCGAATCTTCTACTGGTACATGGACAACTGTATGGACCGACGGACTTACCAGTCTTGATCGTTACAAAGGACGATGCTACCACATCGATCCCGTTGCTGGAGAAGACAATCAATATATTTGTTATGTAGCTTACCCCTTAGACCTTTTTGAAGAGGGTTCTGTTACTAACATGTTTACTTCCATTGTGGGTAATGTATTTGGATTCAAAGCCCTGCGTGCTCTACGTTTGGAGGATTTGCGAATCCCTATTGCTTATATAAAAACTTTCCAAGGACCGCCTCACGGTATCCAGGTTGAAAGAGACAAATTGAACA…
		Caryophyllales	Amaranthaceae	Salicornia	sp.	rbcL	100	2014	native	TAAAGCTGGTGTTAAAGATTACAAATTGACTTATTATACTCCTGAGTATGAAACCAAAGATACAGATATCTTGGCCGCATTTCGAGTAAGTCCTCAACCTGGAGTTCCGCCTGAAGAAGCAGGGGCTGCAGTAGCTGCCGAATCTTCTACTGGTACATGGACAACTGTATGGACCGACGGACTTACTAGTCTTGATCGTTACAAAGGACGATGCTACCACATCGAGCCTGTTGCTGGAGAAGAAAATCAATATATTTGTTATGTAGCGTATCCCTTAGACCTTTTTGAAGAAGGTTCTGTTACTAACATGTTTACTTCCATTGTGGGTAACGTATTTGGGTTCAAAGCCCTGCGTGCTCTACGTTTGGAGGATTTGCGAATCCCTGTGTCTTATATAAA…
		Caryophyllales	Amaranthaceae	Suaeda	sp.	rbcL	100	2015	N/A	AGTGTTGGATTTAAAGCTGGTGTTAAAGATTATAAATTGACTTATTATACTCCTGAGTATGAAACCCAAGATACTGATATCTTGGCAGCATTTCGAGTAAGTCCTCAACCAGGAGTTCCACCCGAAGAAGCAGGGGCTGCAGTAGCTGCCGAATCTTCTACTGGTACATGGACAACTGTATGGACCGACGGACTTACTAGTCTTGATCGTTACAAAGGGCGATGCTACCACATCGAGCCTGTTGCTGGAGAAGAAAATCAATATATTTGTTATGTAGCGTATCCCTTAGACCTTTTTGAAGAAGGTTCTGTTACTAACATGTTTACTTCCATTGTGGGTAACGTATTTGGGTTCAAAGCTCTGCGTGCTCTACGTTTGGAGGATTTGCGAATCCCTGTT…
		Ericales	Ericaceae	Pieris	rapae	rbcL	100	2014	introduced	AAATCCAGGATTTTTAATTGGAGATGACCAAATTTATAATACTATTGTAACAGCTCACGCTTTTATTATAATTTTTTTTATAGTAATACCTATTATAATTGGAGGATTTGGAAATTGATTAGTACCTTTAATATTAGGAGCCCCTGATATAGCCTTCCCACGAATAAATAATATAAGATTTTGATTACTACCCCCTTCATTAACTTTATTAATTTCAAGAAGAATTGTAGAAAATGGAGCAGGAACAGGATGAACAGTGTACCCCCCACTTTCTTCTAATATTGCTCACAGAGGTTCTTCAGTAGATTTAGCCATTTTTTCATTACATTTAGCTGGAATTTCTTCAATTTTAGGAGCAATTAATTTTATTACAACTATTATTAATATACGTATTAGAAA…
		Fabales	Fabaceae	Melilotus	officinalis	rbcL	100	2014	introduced	GAGTTCCGCCTGAAGAAGCAGGTGCAGCGGTAGCTGCCGAATCTTCCACTGGGACATGGACAACTGTGTGGACCGATGGACTTACCAGTCTTGATCGTTATAAAGGACGCTGCTACCACATCGAGCCTGTTGCTGGCGAAGATAATCAATTTATTGCTTATGTAGCTTATCCCTTAGACCTTTTTGAAGAAGGTTCTGTTACTAACATGTTTACCTCCATTGTAGGTAATGTATTTGGGTTCAAGGCCTTGCGCGCTCTACGTCTGGAAGATTTGCGAATCCCAGTTGCTTATGTTAAAACTTTCCAAGGTCCTCCT
		Fabales	Fabaceae	Melilotus	sp.	rbcL	99	2014	introduced	TTGGGTTCAAAGCTGGTGTTAAAGATTATAAATTGACTTATTATACTCCTGACTATGAAACCAAAGATACTGATATCTTGGCAGCATTCCGAGTAAGTCCTCAACCTGGAGTTCCGCCTGAAGAAGCAGGTGCAGCGGTAGCTGCCGAATCTTCCACTGGGACATGGACAACTGTGTGGACCGATGGACTTACCAGTCTTGATCGTTATAAAGGACGCTGCTACCACATCGAGCCTGTTGCTGGCGAAGATAATCAATTTATTGCTTATGTAGCTTATCCCTTAGACCTTTTTGAAGAAGGTTCTGTTACTAACATGTTTACCTCCATTGTAGGTAATGTATTTGGGTTCAAGGCCTTGCGCGCTCTACGTCTGGAAGATTTGCGAATCCCAGTTGCTT…
		Fabales	Fabaceae	Robinia	sp.	rbcL	100	2015	N/A	TTGTNAAAACGGACGGCCAGTATGTCACCACAAACAGAGACTAAAGCAAGTGTTGGGTTCAAAGCTGGTGTTAAAGATTATAAATTGACTTATTATACTCCTGACTATGAAACCAAAGATACTGATATCTTGGCAGCATTCCGAGTAACTCCTCAACCTGGAGTTCCGCCTGAAGAAGCAGGTGCAGCGGTAGCTGCCGAATCTTCCACTGGTACATGGACAACTGTGTGGACCGATGGGCTTACCAGTCTTGATCGTTACAAAGGACGATGCTACCACATCGAGCCCGTTGCTGGAGAAGAAAGTCAATTTATTGCCTATGTAGCTTATCCCTTAGACCTTTTTGAAGAAGGTTCTGTTACTAACATGTTTACTTCCATTGTAGGTAATGTATTTGGG…
		Fabales	Fabaceae	Strophostyles	leiosperma	rbcL	99	2014	unknown	TTGGGTTCAAAGCTGGTGTTAAAGATTATAAATTGACTTATTATACTCCTGACTATGAAACCAAAGATACTGATATCTTGGCAGCATTCCGAGTAACTCCTCAACCTGGAGTTCCACCTGAAGAAGCAGGTGCTGCGGTAGCCGCCGAATCTTCTACTGGTACATGGACAACTGTGTGGACCGATGGGCTTACCAGTCTTGATCGTTACAAAGGACGATGCTATAACATCGAACCGGTTGCTGGGGAAGAAAATCAATATATTGCTTACGTAGCTTATCCCTTAGACCTTTTTGAAGAAGGTTCTGTTACTAACATGTTTACTTCTATTGTCGGTAATGTATTTGGGTTCAAGGCACTGCGTGCTCTACGTCTGGAGGATTTGCGAATCCCAACCGCTT…
		Gentianales	Apocynaceae	Apocynum	cannabinum	rbcL	100	2015	native	TTGACTTATTATACTCCTGAATACGAAACTAAAGATACTGATATCTTGGCAGCATTCCGAGTAACTCCTCAACCCGGAGTTCCACCCGAAGAAGCAGGGGCCGCGGTAGCTGCCGAATCTTCTACTGGTACATGGACAACTGTGTGGACCGATGGACTTACCAGCCTTGATCGTTACAAAGGGCGATGCTACCACATCGAGCCCGTTCCTGGCGAAGAAGATCAATTTATTGCTTATGTAGCTTACCCCTTAGACCTTTTTGAAGAAGGTTCTGTTACTAACATGCTTACTTCCATTGTAGGTAATGTGTTTGGGTTCAAAGCCCTACGCGCTCTACGTCTGGAAGATTTGCGAATCCCTCCGGCTTATGTTAAAACCTTCCAAGGACCGCCTCATGGC…
		Gentianales	Apocynaceae	Asclepias	sp.	rbcL	100	2015	native	AAGCCGGTGTTAAAGAGTACAAATTGACTTATTATACTCCTGAATACGAAACAAAAGATACTGATATCTTGGCAGCATTCCGAGTAACTCCTCAACCCGGAGTTCCACCTGAAGAAGCAGGGGCCGCGGTAGCTGCCGAATCTTCTACTGGTACATGGACAACTGTTTGGACCGATGGACTTACTAGCCTTGATCGTTACAAAGGGCGATGCTACCACATCGAGGCCGTTCCTGGAGAAGAAGATCAATTTATTGCTTATGTAGCTTACCCTTTAGACCTTTTTGAAGAAGGTTCTGTTACTAACATGCTTACTTCCATTGTAGGTAATGTATTTGGGTTCAAAGCCCTACGCGCTCTACGTCTGGAAGATTTGCGAATCCCTCAGGCTTATATTAAAA…
		Gentianales	Asclepiadaceae	Asclepias	syriaca	rbcL	99	2014	native	AGCCGGTGTTAAAGAGTACAAATTGACTTATTATACTCCTGAATACGAAACAAAAGATACTGATATCTTGGCAGCATTCCGAGTAACTCCTCAACCCGGAGTTCCACCTGAAGAAGCAGGGGCCGCGGTAGCTGCCGAATCTTCTACTGGTACATGGACAACTGTTTGGACCGATGGACTTACTAGCCTTGACCGTTACAAAGGGCGATGCTACCACATCGAGGCCGTTCCTGGAGAAGAAGATCAATTTATTGCTTATGTAGCTTACCCTTTAGACCTTTTTGAAGAAGGTTCTGTTACTAACATGCTTACTTCCATTGTAGGTAATGTATTTGGGTTCAAAGCCCTACGCGCTCTACGTCTGGAAGATTTGCGAATCCCTCAGGCTTATATTAAAAC…
		Lamiales	Scrophulariaceae	Buddleja	sp.	rbcL	99	2014	unknown	GGTGTTAAAGAGTACAAATTGACTTATTATACTCCTGAATACGAAACCAAAGATACTGATATCTTGGCAGCATTCCGAGTAACTCCTCAACCTGGAGTTCCGCCTGAAGAAGCAGGGGCCGCGGTAGCTGCCGAATCTTCTACTGGTACATGGACAACTGTGTGGACCGATGGACTTACGAACCTTGATCGTTACAAAGGGCGATGCTACCACATCGAGCCGGTTCCTGGAGAAACAGATCAATATATCTGTTATGTAGCTTACCCTTTAGACCTTTTTGAAGAAGGTTCTGTTACTAACATGTTTACTTCCATTGTAGGAAATGTATTTGGATTCAAAGCCCTGCGTGCTCTACGTCTGGAAGATCTGCGAATCCCTCCTGCTTATGTTAAAACTTTC…
		Malpighiales	Euphorbiaceae	Euphorbia	sp.	rbcL	100	2015	native	GTGTTGGATTCAAGGCTGGTGTTAAAGATTATAAATTGACTTATTATACTCCTGAATATGAAACCAAAGATACTGATATCTTGGCAGCATTCCGAGTAACTCCTCAACCTGGAGTTCCGCCTGAGGAAGCAGGAGCTGCGGTAGCTGCTGAATCTTCTACTGGTACATGGACAACTGTGTGGACCGATGGGCTTACCAGTCTTGATCGTTATAAAGGACGATGCTACCACATCGAGCCCGTTGCTGGAGAAGAAAATCAGTATATTGCTTATGTAGCTTACCCCTTAGACCTTTTTGAAGAAGGTTCTGTTACTAATATGTTTACCTCCATTGTGGGTAATGTATTTGGGTTCAAAGCCCTGCGCGCTCTACGTCTGGAGGATTTGCGAATCCCTCCTG…
		Malpighiales	Salicaceae	Populus	sp.	rbcL	99	2014	introduced	TACTCCTGAGTATGAAACCAAAGATACTGATATCTTGGCAGCATTCCGAGTAACTCCTCAACCTGGAGTTCCGCCCGAGGAAGCAGGGGCCGCAGTAGCTGCTGAATCTTCTACTGGTACATGGACAACTGTGTGGACCGACGGGCTTACCAGTCTTGATCGTTATAAGGGACGATGCTACGACATCGAGCCCGTTGCTGGAGAAGAAAATCAATTTATTGCTTATGTAGCTTACCCCTTAGACCTTTTTGAAGAAGGTTCTGTTACTAACATGTTTACTTCCATTGTGGGTAATGTATTTGGGTTCAAAGCCCTACGCGCTCTACGTCTGGAGGATTTGCGAATTCCTCCTGCTTATGTTAAAACTTTTCAAGGCCCACCTCATGGTATCCAAGTTGA…
		Myrtales	Onagraceae	Oenothera	sp.	rbcL	100	2014	native	AGCCGGCGTTAAAGATTATAAACTGACTTATTATACTCCTGAATACGAAACCAAAGATACTGATATCTTGGCAGCATTCAGAGTAACTCCTCAACCTGGAGTTCCGCCTGAGGAAGCAGGGGCTGCAGTAGCTGCCGAATCTTCTACTGGTACCTGGACAACTGTGTGGACCGATGGGCTTACCAGCCTTGATCGTTATAAAGGAAGATGCTACCACATCGAGCCTGTTGCGGGAGAAGAGAATCAATATATATGTTATGTAGCTTACCCCTTAGACCTTTTTGAAGAGGGTTCTGTTACTAATATGTTTACTTCCATTGTGGGTAATGTATTTGGGTTCAAAGCCCTGCGTGCTCTACGTCTGGAGGATCTGAGAATCCCTACTGCATATGTTAAAAC…
		Poales	Poaceae	Andropogon	sp.	rbcL	100	2015	unknown	TGTTGGATTTAAAGCTGGTGTTAAGGATTATAAATTGACTTACTACACCCCGGAGTACGAAACCAAAGATACTGATATCTTGGCAGCATTCCGAGTAACTCCTCAGCTCGGGGTTCCGCCTGAAGAAGCAGGAGCTGCAGTAGCTGCGGAATCTTCTACTGGTACATGGACAACTGTTTGGACTGATGGACTTACCAGTCTTGATCGTTACAAAGGACGATGCTATCACATCGAGCCCGTTCCTGGGGACCCAGATCAATATATCTGTTATGTAGCTTATCCATTAGACCTATTTGAAGAGGGTTCTGTTACTAACATGTTTACTTCCATTGTGGGTAACGTATTTGGTTTCAAAGCCTTACGCGCTCTACGTTTGGAGGATCTACGAATTCCCCCTGC…
		Poales	Poaceae	Dactylis	glomerata	rbcL	99	2014	introduced	GGATTTCAAGCTGGTGTTAAAGATTATAAATTGACTTACTACACCCCGGAGTATGAAACCAAGGATACTGATATCTTGGCAGCATTCCGAGTAACTCCTCAACCTGGGGTTCCGCCGGAAGAAGCAGGGGCTGCAGTAGCTGCCGAATCTTCTACTGGTACATGGACAACTGTTTGGACTGATGGACTTACCAGTCTTGATCGTTACAAAGGACGATGCTATCACATCGAGCCTGTTGCTGGGGAAGACAACCAATGGATCTGTTATGTAGCTTATCCATTAGATCTATTTGAAGAGGGTTCCGTTACTAACATGTTTACTTCCATTGTGGGTAACGTATTTGGTTTCAAAGCCCTACGTGCTCTACGTCTGGAGGATCTACGAATTCCCCCTGCTTAT…
		Poales	Poaceae	Distichlis	sp.	rbcL	100	2014	unknown	GCAGCATTCCGAGTAACTCCGCAGCCCGGGGTTCCGCCTGAAGAAGCAGGGGCTGCAGTAGCTGCGGAATCTTCTACTGGTACATGGACAACTGTTTGGACTGATGGACTTACCAGTCTTGATCGTTACAAAGGACGATGCTATCACATCGAACCCGTTCCTGGGGAAGACAGTCAATATATCTGTTATATAGCTTATCCATTAGATCTATTTGAAGAGGGTTCTGTTACTAACATGTTTACTTCCATTGTGGGTAACGTATTTGGTTTCAAAGCCCTACGTGCTCTACGTTTGGAGGATCTACGAATTCCTCCTGCTTATTCAAAAACTTTCCAAGGTCCGCCTCATGGTAT
		Poales	Poaceae	Festuca	pratensis	rbcL	100	2014	introduced	TCAAGCTGGTGTTAAAGATTATAAATTGACTTACTACACCCCGGAGTATGAAACCAAGGATACTGATATCTTGGCAGCATTCCGAGTAACTCCTCAGCCTGGGGTTCCGCCGGAAGAAGCAGGGGCTGCAGTAGCTGCCGAATCTTCTACTGGTACATGGACAACTGTTTGGACTGATGGACTTACCAGTCTTGATCGTTACAAAGGACGATGCTATCATATCGAGCCTGTTGCTGGGGAAGACAACCAATGGATCTGTTATGTAGCTTATCCATTAGACCTATTTGAAGAGGGTTCCGTTACTAACATGTTTACTTCTATTGTGGGTAACGTATTTGGTTTCAAAGCCCTACGTGCTCTACGTCTGGAGGATCTACGAATTCCCGTTGCTTATTCAAA…
		Poales	Poaceae	Panicum	sp.	rbcL	100	2014	native	TTGGATTTAAAGCTGGTGTTAAGGATTATAAATTGACTTACTACACCCCGGAGTACGAAACCAAGGATACTGATATCTTGGCAGCATTCCGAGTAACTCCTCAGCCCGGGGTTCCGCCTGAAGAAGCAGGGGCTGCAGTAGCTGCGGAATCTTCTACTGGTACATGGACAACTGTTTGGACTGATGGACTTACCAGTCTTGATCGTTACAAAGGACGATGCTATCACATCGAGCCCGTTCCTGGGGAGGCAGATCAATATATCTGTTATATAGCTTATCCATTAGACCTATTTGAAGAGGGTTCTGTTACTAACATGTTTACTTCCATTGTGGGTAACGTATTTGGTTTCAAAGCCCTACGCGCTCTACGTTTGGAGGATCTACGAATTCCCCCTGCTT…
		Poales	Poaceae	Panicum	virgatum	rbcL	100	2014	native	TTAAAGCTGGTGTTAAGGATTATAAATTGACTTACTACACCCCGGAGTACGAAACCAAGGATACTGATATCTTGGCAGCATTCCGAGTAACTCCTCAGCCCGGGGTTCCGCCTGAAGAAGCAGGGGCTGCAGTAGCTGCGGAATCTTCTACTGGTACATGGACAACTGTTTGGACTGATGGACTTACCAGTCTTGATCGTTACAAAGGACGATGCTATCACATCGAGCCCGTTCCTGGGGAGGCAGATCAATATATCTGTTATATAGCTTATCCATTAGACCTATTTGAAGAGGGTTCTGTTACTAACATGTTTACTTCCATTGTGGGTAACGTATTTGGTTTCAAAGCCCTACGCGCTCTACGTTTGGAGGATCTACGAATTCCCCCTACTTATTCAA…
		Poales	Poaceae	Phragmites	australis	rbcL	99.9	2015	invasive	TTGTAAAACNGACGGCCAGTATGTCACCACAAACAGAGACTAAAGCAAGTGTTGGATTTAAAGCCGGTGTTAAGGATTATAAATTGACTTACTACACCCCGGAGTACGAAACCAAGGATACTGATATCTTGGCAGCATTCCGAGTAACTCCTCAGCCCGGGGTTCCGGCTGAAGAAGCAGGGGCTGCAGTAGCTGCGGAATCTTCTACTGGTACATGGACAACTGTTTGGACTGATGGACTTACCAGTCTTGATCGTTACAAAGGACGATGCTATCACATCGAGCCCGTTCCTGGGGACGAGGGTCAATATATCTGTTATGTAGCTTATCCATTAGACCTATTTGAAGAGGGTTCTGTTACTAACATGTTTACTTCCATTGTAGGTAACGTATTTGGTT…
		Poales	Poaceae	Phragmites	sp.	rbcL	99	2014	invasive	AGTACGAAACCAAGGATACTGATATCTTAGGCAGCATTCCGAGTAACTCCTCAGCCCGGGGTTCCGGCTGAAGAAGCAGGGGCTGCAGTAGCTGCGGAATCTTCTACTGGTACATGGACAACTGTTTGGACTGATGGACTTACCAGTCTTGATCGTTACAAAGGACGATGCTATCACATCGAGCCCGTTCCTGGGGACGAGGGTCAATATATCTGTTATGTAGCTTATCCATTAGACCTATTTGAAGAGGGTTCTGTTACTAACATGTTTACTTCCATTGTAGGTAACGTATTTGGTTTCAAAGCCCTACGCGCTCTACGTTTGGAGGATCTACGAATTCCTCCTACTTATTCAAAAACTTTCCAAGGTCCGCCTCATGGTATCCAAGTTGAAAGGGAT…
		Poales	Poaceae	Setaria	viridis	rbcL	100	2015	introduced	GTTGGATTTAAAGCTGGTGTTAAGGATTATAAATTGACTTACTACACCCCGGAGTACGAAACCAAGGATACTGATATCTTGGCAGCATTCCGAGTAACTCCTCAGCCCGGGGTTCCGCCTGAAGAAGCAGGGGCTGCAGTAGCTGCGGAATCTTCTACTGGTACATGGACAACTGTTTGGACTGATGGACTTACCAGTCTTGATCGTTACAAAGGACGATGCTATCACATCGAGCCCGTTCCTGGGGAGGCAGATCAATATATCTGTTATATAGCTTATCCATTAGACCTATTTGAAGAGGGTTCTGTTACTAACATGTTTACTTCCATTGTGGGTAACGTGTTTGGTTTCAAAGCCCTACGCGCTCTACGTTTGGAGGATCTACGAATTCCCATTGCT…
		Poales	Poaceae	Spartina	sp.	rbcL	100	2014	native/invasive based on species	CACCCCGGAATACGAAACCAAGGATACTGATATCTTGGCAGCATTTCGAGTAACTCCTCAGCCCGGGGTTCCGCCTGAAGAAGCAGGGGCTGCAGTAGCTGCGGAATCTTCTACTGGTACATGGACAACTGTTTGGACTGATGGACTTACCAGTCTTGATCGTTACAAAGGACGATGCTATCACATCGAACCCGTTCCTGGGGAAGACAGTCAATATATCTGTTATATAGCTTATCCGTTAGATCTATTTGAAGAGGGTTCTGTTACTAACATGTTTACTTCCATTGTGGGTAACGTATTTGGTTTCAAAGCCCTACGCGCTCTACGTTTGGAGGATCTACGAATTCCTGCTGCTTATGCAAAAACTTTCCAAGGTCCGCCTCATGGTATCCAAGTTGA…
		Rosales	Elaeagnaceae	Elaeagnus	umbellata	rbcL	100	2014	invasive	AAGCGGGTGTTAAAGATTATAAATTGAATTATTACACTCCTGACTATCAAACCAAAGATACTGATATCTTAGCAGCATTTCGAGTAACTCCTCAACCAGGAGTTCCACCCGAAGAAGCAGGGGCAGCGGTAGCTGCTGAATCTTCTACTGGTACATGGACAACTGTATGGACTGACGGGCTTACCAGTCTTGATCGTTACAAGGGTCGATGCTACCAGATTGAGCCCGTTGCTGGAGAAGAAAATCAATATATTGCTTATGTAGCTTACCCCTTAGACCTTTTTGAAGAAGGCTCTGTTACTAACATGTTTACTTCCATTGTGGGTAATGTGTTTGGATTCAAGGCCCTGCGCGCTCTACGTCTGGAGGATTTGCGAATCCCTACTGCTTATACTAAAA…
		Rosales	Moraceae	Morus	alba	rbcL	100	2014	N/A	GTTGGATTCAAAGCTGGTGTTAAAGATTATAAATTGACTTATTACACTCCTGAATATGAAGTCAAAGATACTGATATCTTGGCAGCATTTCGAGTAACTCCTCAACCTGGAGTTCCCCCTGAAGAAGCAGGGGCTGCGGTAGCTGCTGAATCTTCTACTGGTACATGGACAACTGTATGGACTGACGGGCTTACCAGTCTTGATCGCTACAAAGGTCGATGCTACAACATCGAGCCCGTTGCTGGAGAAGAAAGTCAATTTATTGCTTATGTAGCTTACCCTTTAGACCTTTTTGAAGAAGGTTCTGTTACTAACATGTTTACTTCCATTGTGGGTAATGTATTTGGGTTCAAGGCCCTGCGTGCTCTACGTCTGGAAGATTTGCGAATCCCTAATGCT…
		Rosales	Moraceae	Morus	sp.	rbcL	100	2014	unknown	CCAGTATGTCACCACAAACAGAGACTAAAGCAAGTGTTGGATTCAAAGCTGGTGTTAAAGAGTATAAATTGACTTATTATACTCCTGAATATGAAACCAAGGATACTGATATCTTGGCAGCATTTCGAGTAACTCCTCAACCCGGAGTTCCCCCTGAAGAAGCAGGGGCTGCGGTAGCTGCTGAATCTTCTACTGGTACATGGACAACTGTGTGGACTGACGGGCTTACCAGTCTTGATCGCTACAAAGGACGATGCTACAACATCGAGCCCGTTGCTGGAGAAGAAAGTCAATTTATTGCTTATGTAGCTTACCCTTTAGACCTTTTTGAAGAAGGTTCGGTTACTAACATGTTTACCTCCATTGTGGGTAATGTATTTGGGTTCAAGGCCCTGGCTG…
		Rosales	Rosaceae	Prunus	sp.	rbcL	99	2015	introduced	CGGCCAGTATGTCACCACAAACAGAGACTAAAGCAAGTGTTGGATTCAAAGCTGGTGTTAAAGATTATAAATTGACTTATTATACTCCTGACTATGAAACCAAAGATACTGATATCTTGGCAGCATTTCGAGTAACTCCTCAACCTGGAGTTCCACCTGAAGAAGCAGGGGCAGCGGTAGCTGCTGAATCTTCTACTGGTACATGGACAACTGTATGGACTGACGGGCTTACTAGTCTTGATCGTTACAAAGGTCGATGCTACCACATCGAGCCCGTTGCTGGAGAAGAAAGTCAATTTATTGCTTATGTAGCTTACCCCTTAGACCTTTTTGAAGAGGGTTCTGTTACTAACATGTTTACTTCCATTGTAGGTAATGTGTTTGGGTTCAAGGCCCTGC…
		Rosales	Rosaceae	Rosa	sp.	rbcL	100	2014	native	CGGATTATGAAACCAAAGATACTGATATCTTGGCAGCATTTCGAGTAACTCCTCAACCTGGAGTTCCGCCTGAGGAAGCAGGGGCAGCGGTAGCTGCGGAATCTTCTACTGGTACATGGACAACTGTATGGACTGATGGGCTTACCAGTCTTGATCGTTACAAAGGGCGATGCTACCACATTGAACCTGTTGCTGGAGAAGAAAGTCAATTTATTGCTTATGTAGCTTACCCTTTAGACCTTTTTGAAGAGGGTTCGGTTACTAACATGTTTACTTCCATTGTAGGTAATGTGTTTGGGTTCAAGGCCTTGCGCGCTCTACGTCTGGAGGATTTACGAATCCCTACTGCTTATGTTAAAACTTTCCAAGGCCCGCCTCACGGGATCCAAGTTGAAAGAG…
		Sapindales	Simaroubaceae	Ailanthus	altissima	rbcL	100	2014	Invasive	TAACCAAAGATACTGATATCTTGGCAGCATTCCGAGTAACTCCCCAACCCGGAGTTCCGCCCGAGGAAGCAGGGGCAGCGGTAGCTGCGGAATCTTCTACTGGTACATGGACAACTGTGTGGACCGATGGGCTTACCAGCCTTGATCGTTACAAAGGACGATGCTACAACATTGAGCCCGTTGCTGGAGAAGAAAATCAATATATATGTTATGTAGCTTACCCCTTAGACCTTTTTGAAGAAGGTTCTGTTACTAACATGTTTACTTCGATTGTGGGTAATGTATTTGGGTTCAAAGCCCTGCGCGCTCTACGTCTAGAGGATCTACGAATCCCTCCTGCGTATTCGAAAACTTTCCAAGGCCCGCCTCACGGTATCCAAGTTGAGAGAGATAAATTGA…
		Solanales	Convolvulaceae	Calystegia	hederacea	rbcL	100	2014	introduced	GTGTTGGATTCNAGCTGGTGTAAAAGACTACAAATTGACTTATTGATACTCCTGAGTACNAAACCAAAGATACTGATATCTTGGCAGCATTCCGAGTAACTCCTCAACCCGGAGTTCCGCCTGAAGAAGCAGGGGCCGCGGTAGCTGCGGAATCTTCTACTGGTACATGGACAACTGTGTGGACCGATGGACTTACCAGCCTTGATCGGTACAAGGGGCGATGCTACCGCATCGAGCGCGTTATTGGAGAAAAAGATCAATTTATTGCTTATGTAGCTTACCCTTTAGACCTTTTTGAAGAAGGTTCTGTTACCAACATGTTTACTTCCATTGTGGGTAATGTATTTGGGTTCAAAGCACTGCGCGCTCTACGTCTGGAAGATCTACGAGTCCCTCCGG…
		Solanales	Solanaceae	Solanum	sp.	rbcL	100	2015	introduced	AGTGTTGGATTCAAAGCTGGTGTTAAAGAGTACAAATTGACTTATTATACTCCTGAGTACCAAACCAAGGATACTGATATATTGGCAGCATTCCGAGTAACTCCTCAACCTGGAGTTCCACCTGAAGAAGCAGGGGCCGCGGTAGCTGCCGAATCTTCTACTGGTACATGGACAACTGTATGGACCGATGGACTTACCAGTCTTGATCGTTACAAAGGGCGATGCTACCGCATCGAGCGTGTTGTTGGAGAAAAAGATCAATATATTGCTTATGTAGCTTACCCTTTAGACCTTTTTGAAGAAGGTTCCGTTACCAATATGTTGACTTCCATTGTAGGTAATGTATTTGGGTTCAAAGCCTTGCGCGCTCTACGTCTGGAAGATCTGCGAATCCCTGTT…
		Ulvales	Ulvaceae	Ulva	scandinavica	rbcL	99	2014	introduced	TAGCAGCATTCCGTATGACTCCTCAACCAGGAGTACCAGCAGAAGAAGCAGGGGCGGCTGTTGCTGCTGAATCATCAACAGGTACTTGGACAACTGTATGGACTGATGGTTTAACATCTTTAGATCGTTATAAAGGTCGTTGTTACGATATCGAACCATTAGGAGAAGATGATCAATATATTGCTTATATTGCTTACCCTTTAGACTTATTTGAAGAAGGGTCAGTTACAAACTTATTTACTTCAATTGTAGGTAACGTTTTTGGTTTTAAAGCTTTACGTGCTTTACGTTTAGAAGATTTACGTATTCCACCAGCTTATGTTAAAACATTCCAAGGTCCACCTCATGGTATTCAGGTTGAACGTGATAAATTAAACAAATATGGTCGTGGTTTATTAG…
		Ulvales	Ulvaceae	Ulva	sp.	rbcL	100	2014	unknown	ACGCCTGATTATCAAGTAAAAGATACTGATATTTTAGCAGCATTCCGTATGACTCCTCAACCAGGAGTACCAGCAGAAGAAGCAGGGGCGGCTGTTGCTGCTGAATCATCAACAGGTACTTGGACAACTGTATGGACTGATGGTTTAACATCTTTAGATCGTTATAAAGGTCGTTGTTACGATATTGAACCATTAGGAGAAGATGATCAATATATTGCTTATATTGCTTACCCTTTAGACTTATTTGAAGAAGGGTCAGTTACAAACTTATTTACTTCAATTGTAGGTAACGTTTTTGGTTTTAAAGCTTTACGTGCTTTACGTTTAGAAGATTTACGTATTCCACCAGCTTATGTTAAAACATTCCAAGGTCCACCTCATGGTATTCAGGTTGAACGT…
		Ulvales	Ulvellaceae	Ulvella	repens	rbcL	95	2015	unknown	ACACACCTGATTATCAAGTAAAAGATACTGATATTTTAGCAGCTTTTCGTATGACTCCTCAACCAGGTGTACCTGCAGAAGAAGCAGGTGCAGCAGTTGCTGCTGAATCATCAACTGGTACTTGGACAACTGTATGGACTGATGGTTTAACATCTTTAGATCGTTATAAAGGTCGTTGTTATGATATTGAACCATTAGGTGAAGATGATCAATATATTGCATATATTGCTTATCCATTAGATCTATTTGAAGAAGGTTCTGTTACAAATTTATTTACTTCAATTGTAGGTAATGTTTTTGGTTTTAAAGCTTTACGTGCTTTACGTTTAGAAGATTTACGTATTCCACCAGCTTATACTAAAACTTTTCAAGGTCCGCCACATGGTATTCAAGTAGAAC…
